# Supplementary material for: Tracing contact and migration in pre-Bantu Southern Africa through lexical borrowing
Source: Evol Hum Sci. 2025 Jul 23;7:e25. doi: 10.1017/ehs.2025.10014 (PMC12516594; doi:10.1017/ehs.2025.10014)
Supplement: Fehn et al. supplementary material 2 — Fehn et al. supplementary material [file S2513843X25100145sup002.xlsx]

## Sheet: Table S1
Table S 1 - Doculects considered in this study, their linguistic affiliation, location and subsistence profile
Doculect label	Name in source	Family	Subgroup	Language cluster	No on Map (Fig. 1)	Country	Location (description according to source)	Latitude	Longitude	Subsistence	Source
N-Bleek	!o !kuŋ	Kx'a	!Xun	Northern !Xun	1	Angola	eastern half of Central Angola	15.58 S	17.92 E	forager	Bleek, Dorothea F. 1956. A Bushman Dictionary. New Haven: American Oriental Society.
N-FehnRocha_Mashangara	!Xun	Kx'a	!Xun	Northern !Xun	2	Angola	recorded at Mashangara (Namibia), speaker originally from Cuando-Cubango (Angola)	17.9 S	21.81 E	forager	Fehn, Anne-Maria & Jorge Rocha. 2019. Northern !Xun fieldnotes. Data recorded at Mashangara, Namibia with an Angolan speaker. Unpublished fieldnotes.
N-Snyman	Angolan !Xũ	Kx'a	!Xun	Northern !Xun	3	Angola	recorded at a refugee camp in Namibia; speakers from southern Angola, probably from the area delimited by the Kwito in the East and the Okavango in the West	17.72 S	19.52 E	forager	Snyman, Jan W. 1980. The relationship between Angolan !Xu and Zu/'õasi. In Snyman, Jan W. (ed.) Bushman and Hottentot Linguistic Studies 1979, 1-58. Pretoria: University of South Africa (UNISA).
N-Westphal	Maligo !Xũ	Kx'a	!Xun	Northern !Xun	4	Angola	between the Kwito and Okavango rivers	17.5 S	21.45 E	forager	Westphal, Ernst O.J. 1953-1971. The E.O.J. Westphal papers. Manuscript collection. Cape Town: University of Cape Town.
N-FehnRocha_Nkurenkuru	!Xun	Kx'a	!Xun	Northern !Xun	5	Namibia	Nkurenkuru	17.56 S	18.46 E	forager	Fehn, Anne-Maria & Jorge Rocha. 2019. Northern !Xun fieldnotes. Data recorded at Nkurenkuru, Namibia. Unpublished fieldnotes.
NW-Heikkinen_OvambolandEast	!Xũ dialect spoken in Ovamboland	Kx'a	!Xun	Northwestern !Xun	6	Namibia	Rundu district	17.6 S	17.96 E	forager	Heikkinen, Terttu. 1986. Phonology of the !Xũ dialect spoken in Ovamboland and Western Kavango. South African Journal of African Languages 6(1): 18-28.
NW-KönigHeine	Northwestern !Xun	Kx'a	!Xun	Northwestern !Xun	7	Namibia	around Ekoka	17.69 S	17.4 E	forager	König, Christa & Bernd Heine. 2008. A concise dictionary of northwestern !Xun (Quellen zur Khoisan-Forschung, 21). Cologne: Rüdiger Köppe.
NW-Heikkinen_OvambolandWest	!Xũ dialect spoken in Ovamboland	Kx'a	!Xun	Northwestern !Xun	8	Namibia	Eenhana district	17.5 S	16.34 E	forager	Heikkinen, Terttu. 1986. Phonology of the !Xũ dialect spoken in Ovamboland and Western Kavango. South African Journal of African Languages 6(1): 18-28.
NW-FehnRocha	!Xun	Kx'a	!Xun	Northwestern !Xun	9	Angola	Mupa National Park	15.93 S	15.51 E	forager	Fehn, Anne-Maria & Jorge Rocha. 2014. Northwestern !Xun fieldnotes. Data recorded at Mupa, Angola. Unpublished fieldnotes.
C-Doke	ʗhũ̬:	Kx'a	!Xun	Central !Xun	10	Namibia	Neitsas farm, 80km northeast of Grootfontein	19.6 S	18.12 E	forager	Doke, C.M. 1923-1926. An outline of the phonetics of the language of the ʗhũ̬: Bushmen of North-West Kalahari. Bantu Studies II(3): 129-166.
C-Wilhelm	!Kuṅ	Kx'a	!Xun	Central !Xun	11	Namibia	Otjituo, close to Omuramba Omatako	19.16 S	18.1 E	forager	Wilhelm, Joachim H. 1921-1922. Aus dem Wortschatz der !Kun- und der Hukwe-Buschmannsprache. Zeitschrift für Eingeborenen-Sprachen 12(4): 291-304.
C-Lebzelter	!Kung vom oberen Omuramba u Ovambo	Kx'a	!Xun	Central !Xun	12	Namibia	/Keibeb Farm, between Leeunes & Tsintsabis	19.04 S	17.67 E	forager	Lebzelter, Viktor. 1937. Eine Wortliste der !Kung vom oberen Omuramba u Ovambo. Wiener Zeitschrift für die Kunde des Morgenlandes 44: 97-131.
SE-Westphal	!Xũ	Kx'a	!Xun	Southeastern !Xun	13	Botswana	Qangwa	19.6 S	20.5 E	forager	Westphal, Ernst O.J. 1953-1971. The E.O.J. Westphal papers. Manuscript collection. Cape Town: University of Cape Town.
SE-Dickens	Juǀ'hoan	Kx'a	!Xun	Southeastern !Xun	14	Namibia	Tsumkwe	19.53 S	21.18 E	forager	Dickens, Patrick. 1994. English - Juǀ'hoan Juǀ'hoan - English Dictionary (Quellen zur Khoisan-Forschung, 8). Cologne: Rüdiger Köppe.
SE-Snyman	Žuǀhõasi	Kx'a	!Xun	Southeastern !Xun	14	Namibia	Tsumkwe	19.53 S	21.18 E	forager	Snyman, Jan W. 1980. The relationship between Angolan !Xu and Žuǀhõasi. In Snyman, Jan W. (ed.) Bushman and Hottentot Linguistic Studies 1979, 1-58. Pretoria: University of South Africa (UNISA); Snyman, Jan W. 1997. A preliminary classification of the !Xũũ and Žuǀhõasi dialects. In Haacke, Wilfrid & Edward D. Elderkin (eds.) Namibian languages: reports and papers, 21-106. Cologne: Rüdiger Köp…
SE-Westphal_ǂKx'aoǁ'ae	ǂauǁeĩ	Kx'a	!Xun	Southeastern !Xun	15	Botswana	eastern Namibia, adjacent areas of Botswana	21.34 S	21.14 E	forager	Westphal, Ernst O.J. 1953-1971. The E.O.J. Westphal papers. Manuscript collection. Cape Town: University of Cape Town.
SE-Bleek_ǂKx'aoǁ'ae	ǁk''au-ǁen (Auen)	Kx'a	!Xun	Southeastern !Xun	15	Botswana	"Northern Kalahari, from the Oas-Ngami road in Bechuanaland to 19°E, Long. S.W.A." (Bleek 1956)	21.34 S	21.14 E	forager	Bleek, Dorothea F. 1956. A Bushman Dictionary. New Haven: American Oriental Society.
AM-Nakagawa_N!aqriaxe	N!aqriaxe	Kx'a	ǂ'Amkoe		16	Botswana	Khekhenye	23.96 S	23.31 E	forager	Nakagawa, Hirosi, Witzlack-Makarevich, Alena, Auer, Daniel, Fehn, Anne-Maria, Ammann Gerlach, Linda, Güldemann, Tom, Job, Sylvanus, Lionnet, Florian, Naumann, Christfried, Ono, Hitomi & Lee J. Pratchett. 2023. Twoards a phonological typology of the Kalahari Basin Area languages. Linguistic Typology 27(2): 509-535.
AM-Gruber_ǂHoan	ǂHoã	Kx'a	ǂ'Amkoe		17	Botswana	south of the Khutse game reserve	23.7 S	24.72 E	forager	Gruber, Jeffrey S. 1975. Bushman languages of the Kalahari: /=Hòã vocabulary-stems, recorded utterances. Washington DC: National Endowment for the Humanities.
AM-Collins_Sasi	Sasi	Kx'a	ǂ'Amkoe		18	Botswana	Dibete, Poloka, Mokgenene, Lethajwe	23.54 S	26.03 E	forager	Collins, Chris. 2024. Sasi Dictionary (Botswana) (Quellen zur Khoisan-Forschung, 29). Cologne: Rüdiger Köppe.
TE-Traill	!Xóõ	Tuu	Taa	Taa East	19	Botswana	Lone Tree	23.04 S	22.21 E	forager	Traill, Anthony. 2018. A trilingual !Xóõ dictionary; edited by Hirosi Nakagawa & Anderson M. Chebanne (Quellen zur Khoisan-Forschung, 37). Cologne: Rüdiger Köppe.
TE-Westphal	ǂhũa	Tuu	Taa	Taa East	20	Botswana	Kang	23.67 S	22.79 E	forager	Westphal, Ernst O.J. 1953-1971. The E.O.J. Westphal papers. Manuscript collection. Cape Town: University of Cape Town.
TE-Bleek	masarwa	Tuu	Taa	Taa East	21	Botswana	Kakia	24.78 S	23.4 E	forager	Bleek, Dorothea F. 1956. A Bushman Dictionary. New Haven: American Oriental Society.
TW-Nakagawa	West !Xoon	Tuu	Taa	Taa West	22	Namibia	around Aminuis	23.66 S	19.36 E	forager	Nakagawa, Hirosi, Witzlack-Makarevich, Alena, Auer, Daniel, Fehn, Anne-Maria, Ammann Gerlach, Linda, Güldemann, Tom, Job, Sylvanus, Lionnet, Florian, Naumann, Christfried, Ono, Hitomi & Lee J. Pratchett. 2023. Twoards a phonological typology of the Kalahari Basin Area languages. Linguistic Typology 27(2): 509-535.
TW-Bleek	ǀnu ǁen	Tuu	Taa	Taa West	23	Namibia	along the upper Nossob and Auob rivers	22.78 S	19.37 E	forager	Bleek, Dorothea F. 1956. A Bushman Dictionary. New Haven: American Oriental Society.
LN-Bleek_ǀAuni	ǀauni	Tuu	Lower Nossob		24	Namibia	between the Auob and Nossob rivers	25.46 S	19.44 E	forager	Bleek, Dorothea F. 1929. Comparative vocabularies of Bushman languages. Cambridge: Cambridge University Press; Bleek, Dorothea F. 1937. Grammatical notes and texts in the /auni language. Bantu Studies XI: 253-258. Bleek, Dorothea F. 1956. A Bushman Dictionary. New Haven: American Oriental Society.
LN-Story_ǀHaasi	K´uǀha:si	Tuu	Lower Nossob		25	Namibia	recorded at Johannesburg (South Africa), speaker from west of the Auob river	25.78 S	18.57 E	forager	Story, Robert. 1999. K'uǀha:si Manuscript. Edited and introduced by Anthony Traill, based on a manuscript from 1937. Khoisan Forum Working Papers 13. Cologne: Institute for African Studies, University of Cologne.
Nǁŋ-SandsJones	Nǀuuki	Tuu	!Ui	Nǁng	26	South Africa	around Uppington	28.4 S	21.24 E	forager	Sands, Bonny & Kerry Jones. 2022. Nǀuuki Namagowab Afrikaans English ǂXoakiǂxanisi/Mîdi di ǂKhanis/Woordeboek/Dictionary. Stellenbosch: African Sun Media for African Tongue.
Nǁŋ-Westphal	ŋǀɦuki	Tuu	!Ui	Nǁng	27	South Africa	Gemsbok Park	25.78 S	20.5 E	forager	Westphal, Ernst O.J. 1953-1971. The E.O.J. Westphal papers. Manuscript collection. Cape Town: University of Cape Town.
Nǁŋ-Bleek	ǁŋ	Tuu	!Ui	Nǁng	28	South Africa	"Langebergen in Griqualand West and southern Gordonia" (Bleek 1956)	28.12 S	22.73 E	forager	Bleek, Dorothea F. 1956. A Bushman Dictionary. New Haven: American Oriental Society.
Nǁŋ-Doke_ǂKhomani	ǂKhomani	Tuu	!Ui	Nǁng	29	South Africa	Gemsbok Park	25.77 S	20.1 E	forager	Doke, Clement M. 1936. An outline of ǂKhomani Bushman phonetics. Bantu Studies X: 433-461.
Nǁŋ-Maingard_ǂKhomani	ǂKhomani	Tuu	!Ui	Nǁng	29	South Africa	Gemsbok Park	25.77 S	20.1 E	forager	Maingard, L.F. 1937. The ǂKhomani dialect of Bushman: Morphology and other characteristics. In J.D.R. Jones (ed.) Bushmen of the southern Kalahari, 237-275. Johannesburg: University of the Witwatersrand Press.
Nǁŋ_Köhler_ǂKhomani	ǂKhomani	Tuu	!Ui	Nǁng	29	South Africa	Gemsbok Park	25.77 S	20.1 E	forager	Köhler, Oswin. n.d. Manuscript collection. Frankfurt: Oswin Köhler Archiv, Goethe University.
ǁX'au	ǁkχ'au	Tuu	!Ui		30	South Africa	Warrenton	28.13 S	24.87 E	forager	Meinhof, Carl. 1928-1929. Versuch einer grammatischen Skizze einer Buschmannsprache. Zeitschrift für Eingeborenen-Sprachen XIX(3): 161-188.
ǀXam	ǀxam	Tuu	!Ui		31	South Africa	Northern Cape, south of Orange River east and west	40.41 S	18.34 E	forager	Bleek, Dorothea F. 1929. Comparative vocabularies of Bushman languages. Cambridge: Cambridge University Press; Bleek, Dorothea F. 1956. A Bushman Dictionary. New Haven: American Oriental Society.
ǁXegwi-Bleek	batwa	Tuu	!Ui		32	South Africa	Lake Chrissie	26.32 S	30.22 E	forager	Bleek, Dorothea F. 1956. A Bushman Dictionary. New Haven: American Oriental Society.
ǁXegwi-LanhamHallowes	Eastern Bushman	Tuu	!Ui		32	South Africa	Lake Chrissie	26.32 S	30.22 E	forager	Lanham, Leonard W. & Desmond P. Hallowes. 1956. An outline of the structure of Eastern Bushman. African Studies 15(3): 97-118.
ǁXegwi-Westphal	ǁxegwi	Tuu	!Ui		32	South Africa	Lake Chrissie	26.32 S	30.22 E	forager	Westphal, Ernst O.J. 1953-1971. The E.O.J. Westphal papers. Manuscript collection. Cape Town: University of Cape Town.
ǁXegwi-Ziervogel	kiǁxi:gwi	Tuu	!Ui		32	South Africa	Lake Chrissie	26.32 S	30.22 E	forager	Ziervogel, Dirk. 1955. Notes on the language of the Eastern Transvaal Bushmen. In Potgieter, Evert F. (ed.) The disappearing Bushmen of Lake Chrissie: a preliminary survey, 33-64. Pretoria: J.L. van Schaik.
ǁXegwi-Köhler	ǁKhegwi	Tuu	!Ui		32	South Africa	Lake Chrissie	26.32 S	30.22 E	forager	Köhler, Oswin. n.d. Manuscript collection. Frankfurt: Oswin Köhler Archiv, Goethe University.
Kwadi	Kwadi	Khoe-Kwadi	Kwadi		33	Angola	around the Curoca river mouth, near modern-day Tombwa	15.8 S	11.85 E	pastoralist	Fehn, Anne-Maria & Jorge Rocha. 2023. Lost in translation. A historical-comparative reconstruction of Proto-Khoe-Kwadi, based on archival data. Diachronica 40(5): 609-665.
Nama	Khoekhoegowab	Khoe-Kwadi	Khoekhoe	Nama	34	Namibia, South Africa	Namibia and adjacent areas of South Africa	23.7 S	17.13 E	pastoralist	Haacke, Wilfrid H.G. & Eliphas Eiseb. 2002. A Khoekhoegowab dictionary with an English-Khoekhoegowab index. Windhoek: Gamsberg Macmillan.
!Ora-Meinhof	Korana	Khoe-Kwadi	Khoekhoe	!Ora	35	South Africa	Pniel Mission, near Kimberley	28.74 S	24.76 E	pastoralist	Meinhof, Carl. 1930. Der Koranadialekt des Hottentottischen (Beiheft zur Zeitschrift für Eingeborenen-Sprachen, 12). Hamburg: Dietrich Reimer.
!Ora-Engelbrecht	Korannataal	Khoe-Kwadi	Khoekhoe	!Ora	36	South Africa	Bloemhof	27.64 S	25.6 E	pastoralist	Engelbrecht, J.A. 1928. Studies oor Korannataal (Annale van die universiteit van stellenbosch, 6). Cape Town: Nasionale Pers.
!Ora-Wuras	Korana	Khoe-Kwadi	Khoekhoe	!Ora	37	South Africa	Bethany Mission	29.61 S	25.96 E	pastoralist	Wuras, Carl Friedrich. 1920. Vokabular der Korana-Sprache; herausgegeben und mit kritischen Anmerkungen versehen von Walther Borquin (Beiheft zur Zeitschrift für Eingeborenen-Sprachen, 1). Berlin/Hamburg: Dietrich Reimer.
NA-Visser_Naro	Naro	Khoe-Kwadi	Kalahari Khoe	Naro	38	Botswana	around Ghanzi	21.51 S	21.97 E	forager	Visser, Hessel. 2001. Naro dictionary: Naro - English, English - Naro. D'Kar: Naro Language Project.
NA-Nakagawa_ǂHaba	ǂHaba	Khoe-Kwadi	Kalahari Khoe	Naro	39	Botswana	Kuke (Ghanzi district)	21.1 S	22.42 E	forager	Nakagawa, Hirosi, Witzlack-Makarevich, Alena, Auer, Daniel, Fehn, Anne-Maria, Ammann Gerlach, Linda, Güldemann, Tom, Job, Sylvanus, Lionnet, Florian, Naumann, Christfried, Ono, Hitomi & Lee J. Pratchett. 2023. Twoards a phonological typology of the Kalahari Basin Area languages. Linguistic Typology 27(2): 509-535.
GG-Nakagawa_Gǀui	Gǀui	Khoe-Kwadi	Kalahari Khoe	Gǀui-Gǁana	40	Botswana	New Xade (formerly Central Kalahari Game Reserve)	22.36 S	23.1 E	forager	Nakagawa, Hirosi, Sugawara, Kazuyoshi & Jiro Tanaka. 2023. A Gǀui Dictionary. Tokyo: Tokyo University of Foreign Studies, Unpublished Manuscript.
GG-Nakagawa_Gǁana	Gǁana	Khoe-Kwadi	Kalahari Khoe	Gǀui-Gǁana	41	Botswana	New Xade (formerly Central Kalahari Game Reserve)	21.1 S	23.93 E	forager	Nakagawa, Hirosi, Witzlack-Makarevich, Alena, Auer, Daniel, Fehn, Anne-Maria, Ammann Gerlach, Linda, Güldemann, Tom, Job, Sylvanus, Lionnet, Florian, Naumann, Christfried, Ono, Hitomi & Lee J. Pratchett. 2023. Twoards a phonological typology of the Kalahari Basin Area languages. Linguistic Typology 27(2): 509-535.
GG-CollinsChebanne_Kua	Kuasi	Khoe-Kwadi	Kalahari Khoe	Gǀui-Gǁana	42	Botswana	Serinane	24.2 S	25.25 E	forager
GG-Nakagawa_Tshila	Tshila	Khoe-Kwadi	Kalahari Khoe	Gǀui-Gǁana	43	Botswana	Kaudwane, Gope, Sehunong, Malatswai	22.64 S	24.77 E	forager	Nakagawa, Hirosi, Witzlack-Makarevich, Alena, Auer, Daniel, Fehn, Anne-Maria, Ammann Gerlach, Linda, Güldemann, Tom, Job, Sylvanus, Lionnet, Florian, Naumann, Christfried, Ono, Hitomi & Lee J. Pratchett. 2023. Twoards a phonological typology of the Kalahari Basin Area languages. Linguistic Typology 27(2): 509-535.
TSH-MathesChebanne_Tsua	Tsua	Khoe-Kwadi	Kalahari Khoe	Tshwa	44	Botswana	Moralane	22.01 S	27.72 E	forager	Chebanne, Andy & Timothy K. Mathes. 2013. Tsua lexicon. University of Botswana & New York University: Unpublished manuscript.
TSH-Dornan_Hiechware	Hiechware	Khoe-Kwadi	Kalahari Khoe	Tshwa	45	Botswana	Tati river, near Francistown	21.13 S	27.28 E	forager	Dornan, Samuel S. 1917. The Tati Bushmen (Masarwas) and their language. Journal of the Royal Anthropological Institute of Great Britain and Ireland 47(1): 37-112.
TSH-Phiri_Tjwao	Tjwao	Khoe-Kwadi	Kalahari Khoe	Tshwa	46	Zimbabwe	Tsholotsho, originally from Hwange National Park	19.79 S	27.73 E	forager	Phiri, Admire. 2014-2021. Tjwao fieldnotes. Data recorded at Tsholotsho, Zimbabwe. Unpublished fieldnotes.
SH-Fehn_Deti	Deti	Khoe-Kwadi	Kalahari Khoe	Shua	47	Botswana	Mopipi, Xhumo	21.19 S	24.86 E	forager	Fehn, Anne-Maria, Leepang, Tshisimogo & Jorge Rocha. 2024. Deti fieldnotes. Data recorded at Mopipi, Botswana. Unpublished fieldnotes.
SH-Fehn_Shua	Shua	Khoe-Kwadi	Kalahari Khoe	Shua	48	Botswana	Zoroga, Tsokatsha, Nata, Pandamatenga	20.12 S	25.8 E	forager	Fehn, Anne-Maria, Leepang, Tshisimogo & Jorge Rocha. 2024. Shua fieldnotes. Data recorded at Zoroga, Botswana. Unpublished fieldnotes.
SH-Fehn_Danisi	Danisi	Khoe-Kwadi	Kalahari Khoe	Shua	49	Botswana	Phuduhudu, Gweta	20.18 S	24.77 E	forager	Fehn, Anne-Maria, Leepang, Tshisimogo & Jorge Rocha. 2024. Danisi (Gǁoro) fieldnotes. Data recorded at Phuduhudu, Botswana. Unpublished fieldnotes.
Ts'ixa	Ts'ixa	Khoe-Kwadi	Kalahari Khoe		50	Botswana	Mababe, originally western half of Chobe National Park	19.18 S	24.1 E	forager	Fehn, Anne-Maria, Ketapilwe, Arnold & Tshiamo Kebuelemang. 2024. A dictionary of Ts’ixa: a Khoe language of northern Botswana. Manuscript Version. Vairão: Network of CIBIO-InBIO TwinLabs in Africa.
KH-Fehn_ǁAni	ǁAnikhwedam	Khoe-Kwadi	Kalahari Khoe	Khwe	51	Botswana	Okavango pan handle around Shakawe	18.49 S	21.8 E	forager	Fehn, Anne-Maria, Mogomotsi, Mmoloki & Kelatlhilwe Gamaxo Moses. 2024. A Dictionary of ǁAnikhwedam. Manuscript Version. Vairão: Network of CIBIO-InBIO TwinLabs in Africa.
KH-FehnRocha_Buga	Bugakhwedam	Khoe-Kwadi	Kalahari Khoe	Khwe	52	Botswana	Gudigwa, Kaputura, Shaikarawe	18.58 S	22.92 E	forager	Fehn, Anne-Maria & Jorge Rocha. 2022-2024. Buga fieldnotes. Data recorded at Kaputura & Gudigwa, Botswana. Unpublished fieldnotes.
KH-FehnRocha_Gǀanda	Gǀandakhwedam	Khoe-Kwadi	Kalahari Khoe	Khwe	53	Botswana	Khwai	19.17 S	23.65 E	forager	Fehn, Anne-Maria & Jorge Rocha. 2022-2023. Gǀanda fieldnotes. Data recorded at Khwai, Botswana. Unpublished fieldnotes.
KH-FehnRocha_ǁXoo	ǁXookhwedam	Khoe-Kwadi	Kalahari Khoe	Khwe	54	Namibia	Chetto, Mashambo	17.85 S	22.99 E	forager	Fehn, Anne-Maria & Jorge Rocha. 2019. ǁXoo fieldnotes. Data recorded at Mashambo, Namibia. Unpublished fieldnotes.
KH-KilianHatz_ǁXom	Khwe	Khoe-Kwadi	Kalahari Khoe	Khwe	55	Namibia	Mûtc'iku (near Divundu)	18.1 S	21.4 E	forager	Kilian-Hatz, Christa. 2003. Khwe dictionary (Namibian African Studies, 7). Cologne: Rüdiger Köppe.

## Sheet: Table S2
Table S 2 - Lexical data analyzed in this study; columns provide a list of 228 meanings, and rows provide data for 63 doculects from the Kx'a, Tuu and Khoe-Kwadi families. All data is given in the source orthography. Lexical forms bearing the same color in the same column are considered to belong to a cognate set. Data colored in light grey were removed from the analysis.
		1	2	3	4	5	6	7	8	9	10	11	12	13	14	15	16	17	18	19	20	21	22	23	24	25	26	27	28	29	30	31	32	33	34	35	36	37	38	39	40	41	42	43	44	45	46	47	48
Family	Doculect	aardvark	all	animal & meat	arm	ash, ashes	axe	back (of body)	bad (ugly)	bark	bat-eared fox	bee (also honey)	belly	big (large)	bird	black	blood	body	bone	bow (also gun)	brain	breast (also milk)	caracal	chameleon	charcoal	cheetah	chest	child	chin	cold	dirty	dog	dry	duiker	dust	ear	egg	eland	elbow	elephant	evening	excrement (also excrete)	eye	face	far	fat/grease (also be fat)	father	feather & hair	fingernail
KX'A	N-Bleek	?	wɛʃɛʃɛ	ǁkha (animal/meat)	ǂhã	_ǂgwa	̄ǀi, bɔ	̄!o, ǁk''uli	?	!nuli	ǁai	ʤɔ (honey)	̄!gu	ǁna, ǁkaǁka	tsama	ʤo	jalo	taŋ	!ˀu	ǁnau (bow)	?	ku (breast/milk)	?	?	?	ǂnoɛ	tʃo a	daba	_ǁgã	ǀhã	?	̄ǂkwe	?	ǀau	?	̄ǀkwi, !kã	̄!nu	nǁi	!kuni, ǂkɔni	!xo:	?	?	ǀga	ǀko:	ǂxa	tʃĩ (be fat), ̄ǀni (grease)	ba, pa	!kwi (feather/hair)	ǁkɔnu, ǁkulu, ǁkura
KX'A	N-FehnRocha_Mashangara	?	ui.se.se	ǁʰaa (animal/meat)	ǂʼhãã	daˀa-tʰeu	ǀʔīí	!ʔūlí	ǀqxʼao	?	?	dini (honey)	g!uu	ǁaa-ǁaa	tsʼálà	ʤóó	ǀam	?	!ʔúú	ʃoŋkʰo (< Bantu)	?	kūū (breast/milk)	?	?	daˀa-ŋ!uu	?	tʃũ̄ã̄	dáwá	?	ǀʰãã	ǀqxʼúlí	ǂʰole	ǁqxʼao	?	qōm̀	!ũã	ŋ!uu	?	gǁēū-!ōbē (=hand spine)	!xóò	!ʔui	?	gǀaˀa	ŋǀʼhoo	ǂxãã	tʃiŋ (be fat), ŋǀaˤe (grease)	bá	!χʼúí (feather/hair)	gǁēū-!ūlú
KX'A	N-Snyman	ǀʼhàa	wìsè, wèšè	?	ǂʼhà	gǂòa̍, tā̭otā̭o	ǀˀí	?	ǀxʼào	?	ŋǁá̰ù	zò	?	ǁa ǁa	?	džo̍	yàlò, yúlà, ǀàm̍	?	!ʼu̍	nǁaò	?	?	?	?	?	?	?	dàbà, dàʼa̍ba̍ (sg), dòbe̍, dèʼe̍be̍ (pl)	?	?	ǀxʼu̍ri̍	!ʼhole	?	ǀʼào	khùlù, g!ō	ǀʼhu̍i	n!u̍	nǁàng	?	!xó	!ʼùi	džang	gǀàʼa̍	?	ǂxa̍	tšàng (be fat)	pa̍	?	?
KX'A	N-Westphal	ⁿ.ǀʰãã	wẹʃe	ǁha (animal/meat)	ǂhã̀͜ã̀	gǂho͜ǎ	?	!ʼó	ǀxʼʼa͜ú	?	?	(d)zó (bee)	g!ú	ŋǁaʼa, ǁaǁa	tsʼáßa	ʤò	ǀàʼḿ	thẹŋŋa, thɪŋŋʼà	!ʼú	ŋǁʰa͜ù (bow/gun)	?	kú (breast/milk)	!ʼóbé	ŋ!a̰lo	?	!aũ	tšõ͜á	dà̰ßà (sg), dḛ̀bè (pl)	gǁɒ̀ŋ	ǀhã̀, ǂʼáʼó	ǀxúlí	ǂho͜é, ǂhóle	ǁʼaú(wa), ǁxʼʼa͜u, !xau	ǀʼau	?	ǀwí	ŋ!ú	ŋ̀ǁ	!xúni	?	?	(d)zàŋ	gǀàʼà	ǀhó	ǂxã́	tʃhɪ̀ŋ (be fat), ŋǀẹʼi, ŋǀɪʼi (grease)	ba	!kxʼʼo͜í, !ʼʼọ͜i (feather/hair)	gǁɒ͜ũ !ʼò̰lú
KX'A	N-FehnRocha_Nkurenkuru	?	wuu.ʃe	ǁhaa (animal/meat)	ǂhãã	gǂoa	ǀˀei	?	ǀχʼao	?	?	zoo (bee)	?	ŋǁaˀa	tsʼam	ʤoo	ǀam	ta̤ŋa	!ˀuu	ŋǁa̤o (gun), ǁau.soŋgo (< Bantu) (bow)	ŋǀani	kuu (breast/milk)	ǂˀui.ma	?	ŋ!uu	?	soa	daʋa	gǁa̤ŋ	ǂao	ǀχʼoli	gǂhoe	ǁχʼao	?	?	ǀhui	ŋ!uu	?	ǂʰuni	!χoo	!ˀui	zaˤŋ	gǀaˀa	ǀʰoo	ǂχãã.si	ʤŋ (be fat), ŋǀei (grease)	ba	!χʼui (feather/hair)	gǁau.!uru
KX'A	NW-Heikkinen_OvambolandEast	ǀʼhã̀, nǀhã̀	wèésè	ǁháma (animal), ǁhá (meat)	ǂʼhã̏	gǂȍà	ǀʼi̋i̋	!ʼó, !ʼòrri̋, ǁxã́ű	ǀxʼáo	ŋǁùrì	ǁʼù	zó (bee)	g!ű	nǁàʼà	tsʼámà	zó	nǁȍ̭rű	thànà, tha̋ŋ	!ʼű	nǁȁo (bow/gun)	nǀà̭nì	kù (milk)	ǂʼùimà	nǃa̯ʼáró	!xʼõ̀á	?	tsṍa	dàbà, dàʼàbà	gǁȁŋ	ǀhĩ̏, ǂàʼó	gǀxʼűri̋ (dirt)	gǂhóe	ǁxʼáo	ǀʼáo	khùrù	ǀʼhűi	n!úű	nǁàŋ	gǂhűni̋	!xó	!ʼùi	zȁ̭ŋ	gǀàʼá	ǀhó	ǂxã́	tsàŋ (be fat), nǀi̋ (grease)	bá	!xʼűi (hair)	!úʼűrű
KX'A	NW-KönigHeine	nǀhàn, ǹǀhē	wȍhēcē	ǁhā-mà (animal), ǁhā (meat)	!!ʼhȁn	dàʼà !!ȍhà	ǀʼií	ǁxāún	ǀxʼāō	nǁùlì	ǁʼù	djō	g!ú	nǁà, !āŋ́	tcʼám, tcʼámà	djō	nǁōqlú	tháŋ	!ʼú	nǁàȍ (bow), tēʼè (gun)	nǀàqnni	kūú (breast/milk), cám (breast)	!!ʼùì-mà	n!àlò	!xʼòān	!hāò	tcōān	dàbà	gǁȁŋ	ǀhȁn, !!àò	djō	g!!hōē	ǁxʼāō	ǀʼāō	khùlù	ǀʼhúí	n!ōú	nǁŋ̄	g!!húnní, !húlú	!xō	!ʼùȉ	djȁqŋ̏	gǀàʼā	ǀʼhō	!!xān	djāŋ́, tcāŋ̀ (be fat), nǀéí (grease)	bā	!xʼúí (hair)	!ūlú, gǁāō !ūlú
KX'A	NW-Heikkinen_OvambolandWest	ǀʼhã̀, ʼnǀȅè	wèésè	ǁháma (animal), ǁhá (meat)	ǂʼhã̏	gǂȍà	ǀʼi̋i̋	!ʼó, !ʼòrri̋, ǁxã́ű	ǀxʼáo	ŋǁùrì	ǁʼù	zó	g!ű	nǁàʼà	tsʼámà	zó	nǁȍ̭rű	thànà, tha̋ŋ	!ʼű	nǁȁo (bow/gun)	nǀà̭nì	kù (milk)	ǂʼùimà	nǃa̯ʼáró	!xʼõ̀á	?	tsṍa	dàbà, dàʼàbà	gǁȁŋ	ǀhã̏, ǂàʼó	?	gǂhóe	̀ǁxʼáo	ǀʼáo	khùrù	ǀʼhűi	n!úű	nǁàŋ	gǂhűni̋	!xó	!ʼùi	zȁ̭ŋ (excrete)	gǀàʼá	ǀhó	ǂxã́	tsàŋ (be fat), nǀi̋ (grease)	bá	!xʼűi (hair)	!úʼűrű
KX'A	NW-FehnRocha	ǀhee	wi.se	ǁʰaa.ma (anmal), ǁʰaa (tɬʰaa) (meat)	⨎ʰãã	kʼũã (=charcoal)	ǀˀii	!ˀoo, ǁχãũ	?	ŋǁuli	ǁˀuu	ʤoo	guu	ŋǁaa	tsʼam	ʤoo	jalo	lutu (< Bantu)	!ˀuu	ŋǁau (bow/gun)	ŋǀaˤni	kuu (breast/milk)	?	?	kʼũã	?	tʃũã	daʋa (sg), deʋe (pl)	gǁaŋ	taˀo	?	⨎ʰoe, tʰoe	ǁχʼao	ǀˀoo	kʰulu	ǀhui	ŋ!uu	ŋǁŋ	kʰulu	kχoo	?	dzaˤŋ	daʼa	tʰoo	tχãã	tsaŋ (be fat), ŋǀii (grease)	ba	qχʼúí (hair)	kulu
KX'A	C-Doke	ɳ̱hɑ̃ [ŋǀhã]	we:ʃesn̞	Ψhɑ̍ [!!ʰa] (meat)	↓ˀhɑ̃: [ǂhãã]	?	?	?	ʇkxˀɑ͡ʊ [ǀχʼau]	?	?	zo	Չʊ̍ [g!ʊ]	ԓ̱ˀɑ: [ŋ!!ˀaa]	tsˀaʋa	?	?	?	ʗˀu̍: [!ˀuu]	ƞɑ͡ʊ [ŋǁaʊ] (bow)	?	ku̍: (milk)	?	ɲɑ̍ɺu̩ [ŋ!aɺu]	?	?	?	da̩ʋa̩	₼ɑ̃ [g!!ã]	ʗhɑ̄: [!ʰãã]	ʇˀuɺɩ:xâ [ǀˀuɺi-χa]	ŋ̞↓ˀhw͡ɪ: [ŋǂhʷɪ]	Ψˀɑ͡ʊ [!!ˀaʊ]	ʇˀa͡ʊ [ǀˀaʊ]	?	ʇhw̍͡ɪ [ǀʰuɪ]	?	ԓɑ̃ [ŋ!!ã]	₼unɪ [g!!uni]	?	?	?	ɣəˀa [gǀəˀa]	?	?	ʃa:ŋ (be fat), ɳa͡ɪ [ŋǀaɪ] (grease)	ba:	Ψw̬͡ɪ [!!uɪ] (feather), ʗkxˀw͡ɪ [!χʼuɪ] (hair)	₼uɺu̩ [g!!uɺu]
KX'A	C-Wilhelm	ǂhāa̯	hú͜isi, júisi	k̄ʼā (meat)	ǂhā	dō	ǀēi̯	?	ǀkau	?	?	nzōo̯ (honey)	!gū	!ā	tsắbā	šō	!ĭṅ	?	!kum	ǁnā͜u (bow/gun)	ǀnắnī	?	ǂui	?	de̯ʼā́ !nū	!kauo̯, !kau	dzo͜a	dǎ́bā	?	ǂau	?	!kō͜ē, !kū͜ī	ǀgau	ǀā͜u	?	ǀhu͜i	?	ǁnṳn	ǂhŭ́ni	ǂkō	!ú͜iʼa	zăṅ	qχ̄ā	?	ǂgē, gā	ǀne͜i (grease)	bā	!kui (feather/hair)	!kŭ́rū
KX'A	C-Lebzelter	ǂhaa	we shésn, oe shẽ́-sn	!ka (meat)	ǂhá	doô dhóô	ǀĩ	!ò	!auχá	ǁnuri	?	dsoó (honey)	!gú	!ã̂	dsá-wa, ts-awa	dšhõ	ǁnóro	thă̂ñg	!u	ǁnáu (bow)	ǀnaní	gūu (breast/milk)	ǂui	!náro	?	!kaáu	tso-á	dawa	?	ǀhã̂, ǂhã̂, ǂgáo	?	ǂgoé, !kói	ā́	ǀau	dsa-rá	ǀhui	ǂu-wi	?	ǂkuni	ǂkó	!uij-á	dsn	ǀā	ǀkoo	!ou	ǀni (grease)	ba	!kui (feather/hair)	!kuru, !ū-ru
KX'A	SE-Westphal	ŋǀhã́, ŋǀháá	?	!há (animal/meat)	ǂʰã̀	tʼó̰ò̰, to̰ʼo̰	ǀʼí	!ʼó	ǀkʼʼa͜u, ǀxʼʼa͜ú	?	!ʼù	zó	g!ú	ŋ!áʼá, ŋ!aŋ!a	tsʼámámà	ʒó̧	ǀʼŋ	ámmá	!ʼú	ŋ!ha͜o (bow)	?	kú (breast/milk)	ǂʼwí̧ !a̰ò̰	ŋ!à̰lòsa	dàʼá_ŋ!ù	!ʼaó̧, !aọ́	g!òʷá	dàmà (sg), dí̱bí (pl)	g!ɒŋ, g!ɒ͜ĩ̀	ǂʼɒ̀ú, ǂa̧ú̧	?	gǂhwí	!xʼʼə͜ú, !xʼʼɒ͜ú	ǀʼɒú	?	ǀʼu͜í, ǀwí	ŋ!ú	ŋ̀!	!hú̧lú̧	!xó	?	zzì	gǀáʼa	ǀhó	ǂxã́	tʃ(ɒ)ŋ, tʃhɪ̃ (be fat), nǀ.e͜í (grease)	bá	!xʼʼwísi, !kxwísi, !xwí͜ɒ́si, !xú͜ɒ́si (feather/hair)	g!æú !ʼùlú
KX'A	SE-Dickens	nǀhàn	wècè, wàqnsi, hòàràkà	!há (animal/meat)	ǂʼhan	toq	ǀʼáí, bòó	!ʼó	ǀkàù	nǁoqʼòrò	!ʼù	zó	g!ú-(tzí)	n!aʼàn	tzàmà	jó, nǂù	ǀʼáng	ámá	!ʼú	n!aoh (bow/gun), !ʼàbú (gun)	nǀaqnì	kù (breast/milk)	ǂʼùì	n!aqʼàròsà	dàʼáǁʼái	!àʼò	g!òʼá	daʼàmà	g!aihn	ǂàʼú	ǀkúrí	gǂhòà, gǂhúín	!káú, ǀʼò	ǀʼáú	sarà, g!oh	ǀʼhúí	n!ù	n!àng	ǂhúní, !húrú	!xó	!ʼúíá	zi	gǀàʼá	ǀhó	ǂxán	tcìn (be fat), nǀáí (grease)	bá	!kúí (feather/hair)	g!áú !ùʼúrú
KX'A	SE-Snyman	nǀʼhã	wèšè	!ʼha̍ (meat)	ǂʼhã̄	tō̭	ǀʼa̍i	!ʼo̍	ǀxʼa̍u	?	?	zo̍šòm (honey)	?	n!ã̄ʼà	?	žó, nǂũ̄	ǀʼàŋ	?	!ʼú	n!āo (bow/gun)	nǀā̰nì	kù (milk)	ǂʼùi	n!ā̰ʼàròsà	?	?	?	dàʼa̍ma	g!ãi	?	ǀxʼu̍ri̍	gǂhòa, gǂhũ̍i	!xʼáu	ǀʼa̍u	tshārà, sàra̍, g!ō	ǀʼhu̍i	n!ù	n!àng	ǂhu̍ni	!xo̍	?	zĩ	gǀàʼa̍	ǀho̍	ǂxã̍	tšhĩ̀, tšĩ̀ (be fat)	bā	?	?
KX'A	SE-Westphal_ǂKx'aoǁ'ae	ŋǀɦàà	?	[!ʰáá] (meat)	?	[tʼòˤò]	[ǀˀí]	[!ˀóó]	?	?	!ʼú	[zó]	[g!úú]	?	?	?	[ǀˀŋ́]	ámmá	!ʼú	[ŋ!hau] (bow)	?	[kú] (breast/milk)	ǂwí.!a̰ò̰	[ŋ!àˤlò]	[ŋ!uu]	!aṹ	[g!óá]	[dàmà] (sg), [débí] (pl)	g!ɒ̌ĩ	[ǂáú]	[ǀˀólí] (dirt)	[gǂhhóá]	[!χʼáú]	ǀʼaú	?	ǀhwí	[ŋ!úú]	ŋ̀!	?	!xó	?	[zì]	gǀáá	ǀhó	[ǀχã́]	[nǀéí] (grease)	[bá]	[!χʼúí(-si)] (hair)	[g!áú-!ˀúlú]
KX'A	SE-Bleek_ǂKx'aoǁ'ae	ǀhã, ̄ǀna§	oasi, oási, o ̄asi	̄!ka, !kha: (meat)	\ǂha	̄tau, tɔɔ:	ǀiri	!ɔ:	ǀkʼʼau	ǀno:si (=skin)	!u	ʒo, ʤo (bee, honey)	̄!gu	!na:, ̄kei	tsama	̄ʒɔ:	ǀĩ, ǀĩŋ	ama	!o:, ̄!ˀu:	_!nau (bow)	?	ku, gu (breast/milk)	ǂũi, _!gau§ (=cheetah)	?	?	_!gau§	!gwa:	daba, dama	_!gã§, \ǂgẽ	ǂxẽ, ǀkẽ	?	n'koa`	?	ǀau	?	ǀkwi, ǀhui	!nu:	!nẽ, sa:	ǂhoni	!kho, !xo	!gwa:	?	ǀga	̄ǀko	̄ǂxã, !xã:, ǀxã:, !khã:	tʃĩ (be fat), ̄ǀni (grease)	ba	!kwi, !kʼʼwi (feather/hair)	ǁkuru
KX'A	AM-Nakagawa_N!aqriaxe	ˀŋǀààn	wùē	ǁāˁè (meat)	nǀāā	gʘòà kī ŋǂùì	?	ǃòˀĩ̀	qχʼāén	gūrē	ǁˀāā	ʘɢùù (bee)	ǃóó	gǁàˁà (old), ǂʰàī (see many)	ǂēīsì	ǂqχʼāú	ǀʼíī	tsʼūnē	cāˀā	ŋǁāò (bow), tōbōlò (< Bantu) (gun)	ˀŋʘōˁã̄	ˀŋǂūũ̄ (breast/milk)	ǂímí	ŋǃàɾò	ˀŋǀāˤm̀ qà	ǃàˁū̃	ǂùnè	dyāqm̄sì	dzīnà	ǃqàˁã	ǀqʼúrī	cām̀mà	ǀqʼáú	ʘˀúú	ǂqʰórú	ǀqʰòī̃	kʰōˀĩ	tsʰàā	ǂʰōnē	ǃqχʼúí	gǃōā	qāˀē	ʘqōā	ˀŋʘōã́	gǂòā	qànà (be fat), ǀˀūī (grease)	báá, tsūū	ŋǂùù (feather/hair)	sìù-ǃōˁō
KX'A	AM-Gruber_ǂHoan	ǀnɑ̀	ǔe	ǁkɑ̀ˤe (meat)	nǀnɑ́, nǀně	ǂhɦȍẽ	bɑ̀i-lè (< Afrikaans)	nǃnò'i	kx'ɑ̌ẽ	ɡōle	?	ʘɡȍ (bee)	ǃkō	ǁɡɑ̄ˤɑ (old), ǂhǐ (see many)	ǂkǐ-sȉ	ǂx'ɑ̌u	kí-ǀq'í	č'òne	kyɑˤɑ	nǁnɑ̏o (bow)	ʘnoˤɑ	ǂxūi (breast), ǂnòõ (milk)	ǂkími	nǃnɑ̀lo	?	ǃkɑ̏ˤo	nǃɡɑ̏ˤmɑ, ǂkòne	ɡyɑˤm-sȉ	ǯȉnɑ	ǂkɑ̏ˤɑ, ǁqɑ̆u	ǀxʼōri	kyěɑ-mɑ̀	ǀq'ɑ́u	ʘ'ú	ǂkō-ǂkōru, ǂqhō'ru	ǀqhǒẽ	khǒ'e	čhɑ̌	ǂhòni	ǃxúi	ǃɡòɑ	qɑ̀'e	ʘkōɑ	ʘnǒɑ (-nɑ̄)	ǂɡǒɑ, !nú	ǀ'úi (be fat/grease)	čù	kí-nǂnú (feather/hair)	šíu ǃkōˤo
KX'A	AM-Collins_Sasi	?	kòò	ǁàˁè (animal/meat)	ŋǀáá	ŋǂoe	bòó, ǃ’hàbī	ǃʔūī	qχ’àı̃́	gole	ǁʔàã̀	gʘùú (bee)	ǃoo	gǁàˁà, ǂhìí (see many)	ǂiiǀaʔa, ǂìí-sì	ǂq’au	ǀʔii	ʧ’ùnì	tàˤà	?	ʔŋʘùˁà	ʔŋǂuu (breast/milk)	ǂīmī	ŋǃàlò	ŋǀáˤm̀	gǃaˁũ	!qàmá	dáˁm̀-sì	ʤànà	ǃqàˤã́, ǁqàū	?	tèémà	ǀq’au	ʘʔuu, ŋǃuˁa(-si)	ǂqhūrū	ǀqhùı̃́	khòʔı̃́	ʧhàá	ǂhuni	ǃqhūī	g!òà	qáʔé	ʘóá	ʔŋʘùí, ʔŋʘòá	gǂòá	kã̀ĩ̀ (be fat), ǀʔūī (grease)	ʧūū	ŋǂùù(-qà) (hair)	ǃóˤó (sg), ǃùˤı̃̄-qà (pl)
TUU	TE-Traill	ǀkxʼâye (sg), ǀkxʼâm (pl)	kôo kàʼã	ʘàje ʘàa (animal), ʘàje (meat)	ǀkxʼàa (sg), ǀkxʼāa-tê (pl) (=hand)	ǂgòa	ǁâo	ǁūhn (sg), ǁūhna-tê (pl)	ǂxóĩ-sà	gúle (sg), gún (pl)	ǁʼài (sg), ǁʼàba-tê (pl)	ǀkhūje (sg), ǀkhūm-tê (pl) (bee/honey)	ǁkxʼān (sg), ǁkxʼāna (pl)	!xaV, ǁáli	ǀgūhʼū (sg), ǀgūhʼã-tê (pl)	ǂáʼɲa	!nà̰a	ʼʘnāhã (sg), ʼʘnāhã-tê/nî (pl)	ǂâã (sg), ǂām-tê (pl)	ǀhābe (bow), thòbolò (< Bantu) (gun)	!ɢá̰ã (sg), !ɢá̰ã-tê (pl)	gǂhèẽ, gǂhēẽ (sg), gǂhēẽ-tê (pl) (breast/milk)	ǁáa (sg), ǁám (pl)	ǁgṵ̄hu (sg), ǁgṵ̄hm-tê (pl)	ǀkxʼùũ (sg), ǀkxʼùã-tê (pl)	!qāhũ (sg), !qāhã-tê (pl)	ǁgúu (sg), !ɢāhma (sg) (sternum)	ʘàa (sg), ʘàa-tû (pl)	dzàni (sg), dzāni-tê (pl)	ǁâʼũ	ǁqʼâɲa	ǂhài (sg), ǂhàba-tê (pl)	ǁṵ́a, ǀʼòo	ʘhán (sg), ʘhána (pl)	ǂkhúʼli (sg), ǂkhúʼli-tê (pl)	ǂnùhã (sg), ǂnùhã-te (pl)	ǂgúã (sg), ǂgúã-tê (pl)	!ùm	gǂhúli, gǂxúbi	ǂxūa (sg), ǂxūa-tê, ǂxūm-kâ-tê (pl)	!góa	tshxàã (excrement), qáʼi (excrete)	!ʼûĩ (sg), !ʼûã-tê/-nî (pl), sàʼã (sg), sâʼã-nî/-tê (pl) (face)	sàʼã (sg), sâʼã-nî/-tê (pl) (see eye)	ǁqāi, tá̰i (see to go)	ʼǁnà̰hã (be fat), sà̰ã (grease)	à̰a (sg), à̰a-tû (pl)	gǀhùã, var. ǀhùã (sg), gǀhûã-tê (pl) (feather/hair)	ǁqûle (sg), ǁqûn-sâ (pl), ǁɡàʼm (sg), ǁɡàʼma-tê (pl)
TUU	TE-Westphal	ǀaíʸè	kxha͜étêʼe	ʘwá (animal)	ǀˣa, ǀʼá (=hand)	gǂoa	ndzú, be͜íli (< Afrikaans)	(ŋ́)gǂo̰ń	́ǂxṍ.ʃè, ǂxunye, ǁʼa̍ʼa̍	?	ǁʼaê	ǀhóyé (bee)	ǁʼán, ǁxán, ǁʼánná (pl)	ǁálí	tsʼó̰báɦe̍	ǂʼaĩ́yá	ŋ!áʼá	ʘùɦã̄ (sg), ʘuɦã̄ní (pl)	ǂã (sg), ǂam.te, ǂhámté, ǂámáte (pl)	ǀhebé (bow)	?	!xai (breast), ǂhe (milk)	?	ŋgǁœ̰̀ɦu̍	ǀxwaní	!a͜õ	!ʼamá	ʘwa	tʃani	ǁʼã̀ʼã̀, ǁʼáʼaṹ	?	ǂhɒ͜í	(g)ǁœ̀ʼá	ʘʰán	?	ŋ́ǂwa (sg), ŋ́ǂwàlé (pl)	gǂo͜á	!ùm	?	ǂxoá	ka g!o͜á	?	ŋ́.!u̍n̍ (sg), ŋ́!wa̍ni̍ (pl), ʃa̍ʼa̍ (sg), ̍ʃáʼányá (pl) (face)	ʃa̍ʼa̍ (sg), ̍ʃáʼányá (pl) (see eye)	tàʼa͜í (see to go)	ŋǁʼaha (be fat), ʃáʼà (be fat), sã̰ã̰ (grease)	aʼa	ǀhwání (hair)	?
TUU	TE-Bleek	?	kuka	ʘpwe (meat), ʘpúë (body)	ǀk''a (=hand)	ǁgwa:	ǁkau	ǁk''o:e, ǁk''u:i	?	gule, ǁ˭kõ	ǁai, ǁai:	?	ǁk''an, ǁnʌm	!xai, ǁka:§, ̄ǁkari (many)	ʃiǁgu	ǀk''aa	!na:§a	ʘpúë (see animal/meat)	ǁka:	?	?	ǁxa:nsa (breast), !xe: (milk)	ǁka:	?	?	?	ǂkʼann	ʘpwa	ʤa:ni, ʒani	ǀk''au	?	ǂxai, _!kai, !xiti	?	ǁkɔ:, ʘpyn	!noetia	!nwa:, ko ǀnáam, ǀnúum	ǁkwa:	?	ǀkuri ǀnaŋ, ǀkyri ǀna	?	?	tʃa:ne	!onni, ǁkunni, ǁk''wonni (pl)	ǀke̱ǀkĕ̱́	_ǁk''ai§	ǁhã§	_ɑ:a	ǀkha: (feather), ǀkwa:ni (hair)	ǁkwalla ǁnē̱, ǀk''a ǀʌmte (pl)
TUU	TW-Nakagawa	dzò̤è	gúù-kà-ʔáã̀	ʘɑ́ì (meat)	ǀkχʼàà (=hand)	gǃʼùì ~ gǃṵùì	?	ǁṳ̀ǹ	ˀŋǁàˁà	sí-ǃójè	ŋǁʔàì	ǀqúŋ̀ (bee/honey)	gǁkχʼàǹ	ǃχà-ì, ǁáɾí (many)	sí-ǀʰúú, síǀó'ú	ǂqáˀɲá ~ ǂqáɲá	ŋǃàˁà	ŋʘà̤ã̀	ǂáã̀	ŋǀɦà̤bè (bow), ǃʔàbù ~ ǃʔàβù (gun)	gǃqàˁń	gǂɦɪ̤̀ɪ̃̀ (milk)	?	gǁò̰̰ū	sí-ǀkχʼùǹ	gǃà̰̰à	ǀʔáɾá-kē-sóã̀	ʘáà	dzárà	ǁáˀŋ̀ ~ ǁáŋ̀	ǁqʼáɲà	ǂʰìì	gǁɤ̀ˁā	ʘhṹṹ	ǂqʰúˀɾí ~ ǂqʰūɾí ~ ǂqʰʊ́ɾí	ŋǂṳ̀ũ̀-sâ	gǂóã́	ǃúm̀ ~ ǃóm̀	gǂʰúní	ǂhàbè	gǃʰõ̌ã́	tsχã̀ã̀ (excrement), qáˀí (excrete)	ǃʔúní, sàˀã̀ (face)	sàˀã̀ (see eye)	tàˁí (see to go)	ˀŋǁà̰̰ã̀ (be fat), sàˁã̀ (grease)	àˁà	sí-ǀʰùnì (feather), ǀʰòã̀ (hair)	ǀkχʼàà-gǁʼàm̀
TUU	TW-Bleek	ǁgo:de	?	ʘpwe (meat)	ǀk''a (=hand)	!wi	ǁkau	ǁku:n	ǂxora	!gum	?	̄ǀkhu (bee)	ǁkaŋ	!xai, ̄ǁkarri, !na	si ̄ǀkou	ǂkana	!na:§a	ʘmwa	?	ǀhabe (bow), tobollo (< Bantu) (gun)	?	ǂgẽ, ǂxe: (milk)	ǁkˀa	?	?	?	ǀgu	ʘpwa:	?	ǁkˀãũ	?	ǂkhi	?	ʘhõ	?	ǂnuʃa (sg), ǂnuite (pl)	!gwõi	!gum	ǂgunni	ǂxabe	!õre ǂɔ́ni	?	ǂũ (sg), ǂũni (pl)	?	?	?	õa, a:	?	ǀka ǁgammate (pl)
TUU	LN-Bleek_ǀAuni	ǁkama, si kʼai	_bɑ	ʘpwe: (meat)	ǀkʼa, ǀyá (=hand)	!ku:i	n_!o:, ǂo:	!xúrri ï	?	ǁkõ, sɔru (body)	ǁhas	ǀkɔ: (bee/honey)	ǁˀai	̄usi, !kã, ǁkari (many), geite (heavy)	ǀgo:, si ǀku, ǁku:s	?	ǁxauˀu	sɔru (see bark)	ǁkaba	_ǀhaŋ (bow), !abu (gun)	?	ǁkẽisi (breast)	ǁkã, ǁk''a ̄ã	?	?	?	ǂkạ́nn, ǂkʌn	ʘpwa, _kwa	?	ǁxau	?	ǀhaŋ	ǁk''om	ǂkhe:	!ãu (=sand/soil)	ǂnae, ǂnui	ǂũi:	sa:	ǂɔnike	?	ǂu:i	?	tsˀaxu (sg), tsˀa:xuke (pl)	ǀkha, ǀka	̄haru	ǁkã, sã:a	ǀge:, ǀke	!am (feather), ǀkho, ǀko, ǀkóü (hair)	ǁkɔra, ǁkóra-s, ǁkorasa
TUU	LN-Story_ǀHaasi	si ʔɑi	?	ʘwi: (meat), ʘwɑ: (body)	n ǀã (=hand)	?	?	?	?	?	?	ǀʔɔ (honey)	?	ɔ si, !χwɑ:	si_ǀgɔ:	ǁe	ǁxau	ʘwɑ: (see animal/meat)	?	_ǀhɑŋ (bow)	?	ka ǂgɛ: (breast), ǂge: (milk)	?	?	ǀuli:	?	?	ʘpχwa	?	?	?	́ǂhɑŋ	?	?	?	ŋ kú ǂnɑ ɑm	k ́iï	?	?	?	?	?	tsχɔ	ˉχɔ (head)	n!wĩ	tjœ (be fat), tswɑɑ (grease)	nǀi ǁnɑ:χai (complex)	ǀɔ (hair)	k ́ɑ ǂny
TUU	Nǁŋ-SandsJones	ǁqʰɑmɑ	ɦuniki	ʘoe, ʘoeke (meat), ʘoeke, ʘəeke (pl) (body)	ǀχ’ɑɑ ǁɑβɑ (=hand bone)	ǃqui	ŋ̊ǃˀoo	gǃoˤe	ǂχũĩ, ǂχõẽ	ǁχ’ũũsi	ŋ̊ǁˀɑɑ	ǀχ’oosi	ǁχ’ɑ̃ɑ̃	!ʰoo, ŋǃəi	ǀqʰuisi	ǃʰoe	ǁχəuke	ʘoeke, ʘəeke (pl) (see animal/meat)	ǁɑβɑ (sg), ǁəike (pl)	ǀəu (bow), ŋ̊ǃˀəβu (gun)	ǃɑn, ǃɑɲ	ǁʰə̃ĩ (breast), ǁʰə̃ĩke (milk)	!uu	ǁoˤo	ǁχ’oesi	ǃχ’əɾu	ǂqʰɑɑ	ǀoβɑ (sg), ǀoeke (pl), ʘũũ, ʘone (small)	ɡǃɑn, ɡǃɑɲ	ŋ̊ǀʰuu, kiɾi	ǀχʼuɾi	ǂʰun, ǂuɲ, ŋǂʰũĩ, ŋǂõẽ, ŋǂoeɲ (sg)	ǁoo	ǂqʰee	ǂqʰuusi, ŋ̊ǃˀə̃ũsi (=sand/soil)	ŋǂuisi (sg), ŋǂui, kɑɑ ŋǂũĩke (pl)	ǂui	sɑɑ, tsɑɑ	ŋ̊ǃˀuni	?	ŋ̊!ʰũĩkʲin	cχɑn	ts’ɑχɑm	χuu	ɦəɾu	ǃχ’oɑke (be fat), sun (grease)	əinki	ǀʰuusi (sg), ǀʰuuke (pl) (feather/hair)	ǁqoɾosi
TUU	Nǁŋ-Westphal	gǁà̰yá̰	ɦùnící	ʘócʰa (sg), ʘócʰàn (pl) (body)	ǀʼá (=hand)	!xʼʼu͜í	!ʼo	!ò̰ḛ́	ǁo͜ùwà	?	kàn.ǁʼákè	ǀxʼʼu͜ìsí	ǁʼã	ŋ!ai	ǀˣʼʼoìsí	?	ǁxa͜úce	ʘócʰa (sg), ʘócʰàn (pl) (see animal/meat)	ǁʼabbá	ǀʼa͜ú (bow)	?	ǁxɒ͜icé (breast), ǁxaíke (milk)	?	?	ǁʼu͜íce	!ʼalúce	ǂxàá	ǀọ̀ßà (sg), ǀwécé (pl), ʘúnè (small)	g!ánsi	ǀɦu	?	ǂhun, ǂhoǹ	ǁowa	ǂˣé	?	ŋǂuíʃí	ǂu͜ísi (sg), ǂu͜íce (pl)	?	!ʼúnísì	?	?	txe͜ĩ	tsʼaxam (sg), tsʼáxám.nɪ̀ (pl)	xú (sg), xúkùnɪ́ (pl)	hálú	!ʰowa (be fat), sʊ́ǹ (grease)	ʼanci (sg), ʼa͜úke (pl)	ǀhṹke̍ (pl) (hair), ǃɑˤβɑˤsi (feather) (=wing)	?
TUU	Nǁŋ-Bleek	ǁkʼʼwã	kama	ʘpwai: (animal/meat)	?	?	!o:	ǁkʼʼo§e	!xe:	!go:	?	_ǀkhɔ:sa (bee), ǀkʼʼo:gən (honey), ˉ!khaugən (honey)	ǁkʼʼã:	!xo:, !ne:i	ǀuhi, ˉǀkwi, ǀkwi:	!kwe, !koe	ǁxau	?	ǁkabba, ǁkawa	ǀkeou (bow), !ubusa (gun)	?	ǁkẽ:, ǁke: (breast), ǁxegən, ǁke:ŋ (milk)	ˉ!ku	?	?	?	kaxukən	gǀʷa, ǀwa (sg); ʘʷoŋ (sg), ʘpwoinki (pl)	ǁnɔ̃ŋ, ǁõ, ǁũ	ǀhu:, keri:	ǀxre:tia, ǁkʼʼɔrre:	!kwiŋ	?	!ke:	?	!nwe:n-tu, !nu:ntu, ǀnwentu, !nwe:	ǀwi, ǀwi:sa (sg), ǀwenjən (pl); kwe: !wi: ('ostrich eggshell container')	sa (sg), sagən (pl)	?	ǀxwa:	!kwiŋki	?	tsa:xu (sg), tsa:xuŋ (pl)	ˉxu	ˉheru	soa, syŋ (grease)	¯ɛ:ŋki, einki	̄ǀkhu (feather), ǀkunte (hair)	?
TUU	Nǁŋ-Doke_ǂKhomani	?	?	ʘkoe, ʘkoi (meat), ka ̄ʘkwaica (body)	?	̄!kwi	?	?	?	ǁkxˀuŋ	ˉǁˀa	ǀkxˀɔke (bee), ǂkau (honey)	?	?	ǀˀɔˀõsi	?	?	ka ̄ʘkwaica (see animal/meat)	?	?	?	?	?	?	?	?	?	ǀˀuba, ǀˀuva, ǀˀoba (child), ʘˀwã (sg), ̄ʘkone (pl) (small)	?	kaliˀi	?	ǂˀan	?	ǂkhei	?	?	ǂgwi	?	?	ǂkxoa	_!ŋwe§cən	?	tsˀa ̄xam, tsˀa ̄xam	?	?	?	?	!ˀam ̄si (feather)	?
TUU	Nǁŋ-Maingard_ǂKhomani	?	hunice	ʘkwoe (meat)	?	?	?	ǁkoe	!kusake	?	?	?	?	?	ǀkwisi	?	?	?	?	ǀkhou (bow)	?	?	?	?	?	?	?	ǀko:ba, ǀko:ßa (child), ʘkɔ̃ (offspring)	?	ǀhu, ǀhu:wa	?	?	?	?	?	ǂŋui, ǂŋui ̄si	?	?	?	ǂkxˀoa	?	?	tsˀaxu, tsˀaxəm	xu	h ̄alu	soẽ (grease)	aŋce	ǀkhu (sg), ǀkhuke, ǀkhu:ki (pl) (hair)	ǁkoro (sg), ǁkoroke (pl)
TUU	Nǁŋ_Köhler_ǂKhomani	?	?	ʘóè (meat)	?	?	?	!ho̰ḛ	?	?	?	?	?	!nai⁺n̥⁺ (many)	ǀxu̯ì sí	?	ǁxaŭkwe	?	ǁa̍ba̍	?	?	?	?	?	?	!ˀaru, !kxˀaru	?	?	?	?	?	?	?	?	?	ǂnuísi̍	ǂuísi̍	?	?	?	?	?	tsʼáxàm	?	?	sóǹ (grease)	?	ǀɦu (hair)	?
TUU	ǁX'au	ǀǀǀhọã	kama, hua	ʾāṅ (meat) (=eat)	?	?	?	?	?	?	?	?	kχʾa	!nai⁺, !atẹ̄,	ǀhu̯ī⁺	ʾu!hwē	ǁχaukn̥	?	kĕtn	ǀau⁺ (bow), !ʾabu (gun)	!aˈn	?	?	?	?	?	?	ʘain, ǀa⁺v̱a⁺ (sg), ǀo̯ẹ̄-tn, ǀoẹ̄n (pl), kunte̱ (small)	ndekχʾai	ʾābāsi	?	ǂhuni	?	ǀhē	?	ǀnu̯ẹ̄⁺ntuˈ	?	?	?	ǀhau	!ʾui	?	tsʼa⁺χọˈ (sg), tsʼaχọ-tĕ̱n (pl)	?	?	?	?	?	?
TUU	ǀXam	?	ku	!khwai (animal), !kauükən (sg), !kau!kauwaŋ (pl) (body), ã: (meat) (=eat)	ǀoo	?	!ko:	ǁkʼo:ɛ	!xuin	?	?	!khau (bee), !khou (honey)	ǀkouxu	!kuïja	kʼeni	ǀhoa:ka	ǁxauka, ǁxaukn	!kauükən (sg), !kau!kauwaŋ (pl) (see animal/meat)	!ʔãũ	ǀhoɯ (bow), !kabu (gun)	!kuŋ, !kun:	!khwai (breast), ǁkoaiti, !kwei (milk)	?	?	?	ǀkwanxu	!ka:xu, ǁka:xu	!khwã: (sg), !au.ken (pl) (child), ʘpwa (small)	ǁhũ	kwəre, kɔ̃rẽ	kʼʼauki ǂhər̃u (complex)	!kuiŋ (sg), !kuiŋjan (emph), !kuiŋ!kuiŋ (pl)	̄ǁkɔ:	ǀnau	!ãu (=sand/soil)	!nuntu (sg), !nu!nuntu (pl)	!kauï (sg), !kwitən (pl)	sʼa	!kuni, !xɔru!xɔru tu	ǂxɔë	kɔrekɔre	txai:	tsa ̄xau (sg), tsa ̄xaitən~tsatsaxukən (pl)	xu: (sg), xu:kən (emph), xuxu:kən (pl)	taŋ (see to walk)	ǁku:wa (be fat), sɔeŋ (grease)	oä, ibo	ǀkɯ̄, ǀku (feather/hair), _!gaua (feather) (=wing)	ǁkũru (sg), ǁkuǁkudi~ǁkuǁkuti (pl)
TUU	ǁXegwi-Bleek	?	?	ɸwa: (meat)	ke: (=hand)	?	?	?	ǁxõa (ugly)	?	?	?	ǀkubwa	ǁkleo	?	?	?	?	!ka:	ǁxe: (bow)	?	?	?	?	?	?	ka:zi	ʘari, ɸa:re, ǁale	?	ǀk''e	?	!xẽ, ǁkwi	?	?	?	?	?	?	?	?	?	?	tsáxu, tsau, tsaĩn	?	ǁko: ̄i	?	a:, aä	ǀkho (hair)	?
TUU	ǁXegwi-LanhamHallowes	?	?	ʘaa (meat)	?	?	?	?	ǁkxwa	?	?	ǀu-zi (bee)	?	ǁkxee	ǀwi-ʘari	djwaa	klʼeũ	?	!a	?	?	cha-zi (breast), cha-ŋ (milk)	?	?	?	?	ʃagu	ǁeleˀe (child), ʘari (small)	?	?	?	khwĩ (sg), klhumiŋ (pl)	?	?	?	dlwĩĩ	klwʼĩ	?	?	klʼoo (< Bantu)	?	?	tsˀagu, tsˀaxu (arch.) (sg), tsʼa-ŋ (pl)	xu	?	swĩĩ (be fat/grease)	ˀaa	ǀkhũ (hair)	?
TUU	ǁXegwi-Westphal	ǀuku:ǁxezi (sg), ǀuku.ǁxeŋ (pl)	cçi̍	ʘw͜aa (animal/meat), ʘwi (sg), ɦaíʘwi (pl) (body)	kˣʰĩ̀ŋ (=hand)	ǀʼí.txa̍ (=excrement)	ǁe͜úzĩŋ	ǁxʼobe	ǁxwa (bad), !xwa (ugly)	?	?	ǀuzi (bee)	ǀhuka	ǁxee	ǀhwí ʘwàrì (sg), ǀwi-ʘeni (pl)	tʃwã	ǁxéũ̀	ʘwi (sg), ɦaíʘwi (pl) (see animal/meat)	!a (sg), !àŋ (pl)	siɓámúzi (< Bantu) (gun)	gíníʼì (pl)	khazi (breast), khàŋ (milk)	?	?	?	?	ʃ͜aagu, ʃagu (sg), ʃ͜aagũŋ, ʃáágũŋ (pl)	ʘwari, ǁʼéléʼe	ŋǂunu	ǀʼeʼe, ǀhéʼe	?	khwĩ (sg), tɬhwi̥ŋ, tɬʰúmìŋ (pl)	ǁʼo̧wa	?	?	?	tɬʼwi, ǁwi (sg), gíitɬʼwí (pl)	?	(kxhiŋ) g!ómaʼa	tɬʼoò (< Bantu)	?	txaa	tsàgù (sg), tsàŋ (pl)	xù (sg), xùŋ (pl)	ŋǀéù	sw͜ĩĩya, swĩĩ (be fat/grease)	ʼaa (sg), ʼagu (pl)	ǀhũzi̍ (sg), ǀhũŋ (pl) (hair)	?
TUU	ǁXegwi-Ziervogel	?	?	?	?	?	?	ǁobe (sg), ǁhwe (pl)	tlxou	?	?	?	ǀhuga:	ǁxeya	ǀhwi	tšwa	?	?	?	?	?	?	?	?	?	?	?	ʘwari, ǁʼeleʼe	!nunu	ǀkeʼe	?	tlwa, dlwe, tlweŋ (pl)	?	?	?	ᶄwi (sg), dɮwiŋ (pl), dlwe	tɬʷiŋ (sg), kitlwi (pl)	?	!ʼomaʼa (sg), !ʼomale (pl)	tlo (sg), kitlo (pl) (< Bantu)	?	?	sagu (sg), saŋ (pl)	xo (sg), xuŋ, xoŋ (pl)	?	?	ʼa: (sg), ʼagu (pl)	ǀhuzi (sg), ǀhuŋ (pl) (hair)	!ʼeloloŋ (sg), !ʼelole (pl)
TUU	ǁXegwi-Köhler	?	?	ʘà (meat)	?	ǀʼî:-txã (=excrement)	?	ǁxʼò:ßè (sg), ǁxʼo̯è (pl)	?	?	?	?	?	?	ǀɦwî (sg & pl)	?	ǁxéù	?	!à: (sg), !âŋ (pl)	?	?	?	?	?	?	?	?	ʘa:ri, ǁéléʼè	!nunu	?	?	kɬwîŋ (sg), kl͡úmìŋ (pl)	?	?	?	ídlwìŋ (sg), dlumiŋ (pl)	tɬʷìŋ, kxʼwìŋ, kxʼwî	?	?	kl͡ò:, tlô: (< Bantu)	?	txã, txîŋ	(t)sa:gu (sg), (t)saŋ (pl)	xu	?	swîŋ (grease)	ˀa: (sg), à:gùŋ (pl)	ǀɦũ (pl), ǀɦu.zi (sg) (hair)	?
KHOE-KWADI	Kwadi	ciʃima (< Bantu)	kaba(.la)	k’o(o) (animal/meat)	ǀˀi(i)	tsu(u)	qχʼabu (> qχʼɛbɛ) (=bow)	ʃue, moŋgo (< Bantu)	tʰu(u), bavi (< Bantu)	?	?	gili (bee/honey)	cʼe(e)	ci(i)	ǀˀui	dzu(u)~ɟu(u)	ǀˀɔ(ɔ)	poko, lutu (< Bantu)	ǀˀũã	qχʼabu (bow), tse(e) or tsʰe(e) (gun)	tsʰũ(ũ) (head)	pi(i) (breast), bi(i) (milk)	?	?	bala	qχ’ɔ(ɔ)	tʰame	c’ɛ(ɛ) (sg), k’ua (pl), k’ɔ(ɔ) (sg, pl)	ŋǀimi (?sg.F of ŋǀumu)	ǀˀi(i)	tɬ’ou.ke.na	ʔau	cʰo(o)	pʰuɲa, mbabi (< Bantu), θini (< Bantu)	?	go(o)	ʔi(i) (< Bantu)	?	tɬʰula	χa(o)~χo(o), tso(o)	ʃa.le.kʰaba	?	ʃii~sii	kʷala (?< Portuguese), paba (< Bantu)	χɛ(ɛ)	tsu(u) (be fat)	bo(o)	ǀˀũ(ũ) (hair)	qχ’o.qχ’oma
KHOE-KWADI	Nama	ǀkhùpű	hȍá	ǁgȁń-i (meat), ùìtsàmȁ xùȕ.n (animal) (complex)	ǁóà.b	tsa̋ó.b	!őó.s	!gã̋ã́, ǁȁ^á.b	tsȕù, ǁa̋ágàrá	ǁű^ú.b	ǁáà	!hȁwú.b (bee), dȁní.b (honey)	!nȁá.b	ka̋í	àni̋.b/s	ǂnȕù	ǀáò.b	ǀkha̋á.b/s	ǂkhòő.b/s	khȁá.b (bow), !a̋wú.s/b (gun)	ǂkhù^ȕ.b/s	sa̋ḿ.s (breast), dȁìb (milk), ǁkháì.b (chest)	!hȁá.b	khúrùtsi̋khȕúbȅ.b	ǂnȍm̀	!àrű.b	ǀúù.s/b, ǁkháì.b (see breast)	ǀgő^á.PGN, ò^à-PGN	!gȁń.s	!khài̋	ǀùri̋xȁ	ȁrí.b/s	ǀóòsȁ	dȍ^á.s/b	tsȁrá.b	ǂgàe̋	!ùwű.s	!kháǹ.ni/s	!ùni̋.b	ǂkhòà.b	!óè.s	xàűb	mȕ^ú.s (=see)	a̋í.s	!nȕù	ka̋ú (be fat), ǁnȕì.b (grease)	àwò.b	!àm̋.mi̋ (feather), ǀù^ù.b (hair)	ǁgóròs
KHOE-KWADI	!Ora-Meinhof	?	hoaˌ, kō	kχʾọ̄-b (meat)	ǁu̯ã-b	thao-b	!ʾō⁺-s	ǁkχʾã-b	thu⁺-thu⁺-se⁺n, ǁʾau, ǁa⁺-si⁺-ǂa⁺o⁺	soró	ǁʾā-b	ʾuī-b (bee), daˌniˌ-s (honey)	!nāˌ-b	kaiˈ, ǁkχʾa⁺u⁺ (fat)	kχʾaˌniˈ-s	ǂnu⁺	ǀʾau-b	ǀχā-b	?	khā-s (bow), !ʾabu-s (gun)	ǂχũ-b	bī⁺-b (milk)	?	?	ǂnum	?	tham-kχʾari-b	ǀʾo-ʾi	!an-n-a	!χai	ǀkχʾuri	ʾaˌriˌ-b	ǀʾọ⁺	?	thara-b	ǁnaũ-b (=hear)	?	?	?	ǂχọ⁺āˈ-b	!ʾui-b	ǀhāu-b	mũ-b (=see)	kχʾai-b (face), !ʾã-b (head)	!nū	ǁnui-b (grease), ǁkχʾa⁺u⁺ (be fat) (see big)	ʾa⁺bo⁺-b	!ʾam-m-a (feather), ǀʾũ⁺-b (hair)	ǁo⁺ro⁺-b
KHOE-KWADI	!Ora-Engelbrecht	qgoχomab [!oo-xo-ma]	hoa	χ̿ōb [qχʼo] (meat)	xõab [ǁˀũã]	thaob	qōs [!ˀoo]	?	xgaosa [ǁao]	soro	xāb [ǁˀa]	uib (bee), danis (honey)	qnāb [ŋ!a]	gai	χ̄anis [qχʼani]	ҫnū [ŋǂu]	?	ckāb [ǀχa]	ҫkōb [ǂχo]	qabus [!ˀabu] (gun)	?	bīb (milk)	qhãb [!hã]	khuthu-ga-gubeb	?	qarurub [!ˀaru.ru]	tham-χ̄arib [tʰam-qχʼari]	?	?	qkai [!χai], ҫausa [ǂˀau.sa]	curi [ǀˀuri]	ari	cō [ǀˀoo]	cgaros [ǀaro]	?	xnã̃ub [ŋǁãũ] (=hear)	?	qkans [!χan]	?	ҫkoab [ǂχoa]	quib [!ˀui]	χaub	mũb (=see)	χ̿aib [qχʼai]	qnūsa [ŋ!u.sa]	gau (be fat), xnuib [ŋǁui] (grease)	?	cũb [ǀˀũ] (hair)	xgorob [ǁoro]
KHOE-KWADI	!Ora-Wuras	?	Hoá	°ōb [qχʼo] (meat)	?	Taub	⁀Ōsh	•Am ∏•eib [qχʼam.ǁχʼei] (complex)	凵Kasi [ǁa.si]	sorō	?	Danniis (honey)	⁀Nab [ŋ!a]	∏•Au [ǁχʼau]	•Annis [qχʼani]	⌜Nu [ŋǂu]	↗Aub [ǀˀau]	↗Chāb [ǀχa]	?	Gās (bow), ⁀Awus [!ˀawu] (gun)	‿Chum [ǂχu]	Bīb (milk)	?	?	?	?	Tham •arrib [tʰam-qχʼari]	?	⁀Kann [!an]	⌜Aub [ǂˀau]	↗•Urri ↗•urri [ǀχʼuri.ǀχʼuri]	Arina	⌝Oko [ǂˀo.ko]	?	?	∏Nâum [ŋǁãũ] (=hear)	?	?	?	⌝Choab [ǂχoa]	⁀Uyb [!ˀui]	?	Mūmb (=see)	°Eib [qχʼei]	⁀Nu kasse [ŋ!u.ka.se]	Gau (be fat), ∏Nuyb [ŋǁui] (grease)	?	‿Amma [!ˀam] (feather), ↙Unkʼua [ǀˀun.kua] (hair)	∏Korrob [ǁoro]
KHOE-KWADI	NA-Visser_Naro	!gòò	wèé	kxʼoo-ǀoa (animal), kxʼòó (meat)	ǁʼõà	tháú	bòó	!ãa	tshúù	ǁxʼõó	ǁʼáá	dène (honey)	nǀãà	ǁgòò, kai, ǂgìì	tsa̱rá	nǂùú	ǀʼáò	ǀxáé-!ʼoo	ǀʼõá	tẽe (bow), !ʼábú (gun)	ǂxõò	bíì (breast/milk)	ǂémé	n!a̱rò	nǂom̀	!ã̱o	ǁgùu	ǀóá	!gàne	!xài	ǀxʼurixá	ha̱gù	ǀʼóò, ǁxóó	nǀãò	tsharà	ǂee	ǂʼubi	dùù	ǂhòne	ǂxoà	!gòa	?	ǂxáí	kxʼáí	n!úù	tsáú (be fat), nǁúì (grease)	bàa	ǀʼõò (feather/hair)	ǁo̰rò
KHOE-KWADI	NA-Nakagawa_ǂHaba	?	ue [wee]	qχʼoo χo (animal), ǀχaa (meat) (see body)	ǁʔuã	tʰau	boo	ŋǂoro	tsʰuu, ǀqχʼaĩ (dirty)	ǁʼuũ	?	dini (bee)	ŋǀaa	kai	dzaˤra	ŋǂuu	ǀʔao	ǀχae ǃʔo (body), ǀχaa (meat)	ǀʔuã	tee (bow), ǃʔabu (gun)	ǂʰuˤũ	pii (breast/milk)	?	?	ŋǂum	?	gǁuu	ǀúá	?	ǃχai	ǀqχʼaĩ (see bad)	aˤagu	ǀʔoo	?	tsʰara	ǂee	ǂʔubi	?	ǂʰuni	ǂχua	gǃua	tsʰuu	ǂχai	qχʼai-ǃʔo	ŋǃuu	tseu (be fat), ŋǁui (grease)	?	ǀʔuũ (feather/hair)	tsʰau ǁoˤro
KHOE-KWADI	GG-Nakagawa_Gǀui	ɡǃóò	òē	qχʼóō-χò (animal),ǀχáā (meat) (see body)	ǁʔúã̀	ɡǂúà	bóó, ŋǃàbī	ŋǂórō	ǀqχʼáǹ	górē	ǁʔáá	ɟìnī (bee)	ŋǀàà	gǃúrī	dzérá	ŋǂúú	ǀʔáò	ǀχáé-ʔò, ǀχáā (meat)	ǀʔúã́	cìē (bow), ǃʔábú (gun)	ǂχūũ̄	píì (breast), sáḿ (milk)	ǂímī	ŋǃárò	ŋǂūm̄	ǃqàũ̄	ɡǁúū	ǀúã́	?	ǃqʰāī	ǀqχʼúrī	ʔābā	ǀʔóò, ǁχóó	ŋǃùà	ǂqʰúrū	ǂéē	ǂʔúbī	ɟúù	ǂʰúnī, ǂχúbī	ǂχūā	ɡǃúā	tsùū	ǂχáí	qχʼáí-ʔò	qχʼáí	tsíú (be fat), ŋǁúì (grease)	bàā	ǀʔūũ̄ (feather/hair), ɟúã̄ (feather)	ǁqórē
KHOE-KWADI	GG-Nakagawa_Gǁana	góò	òē	qʟ̥˔ʼóō-χò (animal), ǀχáā (meat) (see body)	ǁʔṹã̀	gǂúà	ŋèbī	ŋǂóɾō	ǀqχʼáǹ	góɾē	ǁʔáá	ɟìnī (bee)	ŋǀàà	gúɾī	dzéɾá	ŋǂúú	ǀʔáò	ǀχáé-ʔò, ǀχáā (meat)	ǀʔṹã́	cìē (bow)	ǂχũ̄ũ̄	píì (breast), sáḿ (milk)	ǂímī	ŋéɾò	ŋǂūm̄	ǃqã̀ũ̄	gǁúū	ǀṹã́	?	qʰāī	?	ʔābā	ǀʔóò	ŋùà	ǂqʰúɾū	ǂéē	ǂʔúbī	ɟúù	ǂʰúnī	ǂχūā	gúā	tsùū	ǂχáí	qʟ̥˔ʼáí-ʔò	qʟ̥˔ʼáí	tsíú (be fat), ŋǁúì (grease)	?	ǀʔũ̄ũ̄ (hair), ɟṹã̄ (feather)	ǁqólē
KHOE-KWADI	GG-CollinsChebanne_Kua	gúò	ùé	qχʼúō-xò (animal), ǀχáā (meat) (see body)	ǁʔṹã̀	gǂúà	ŋìbí	ŋǂòrò	ǀχʼáǹ	gúrē	ǁʔáá	ɉìní (bee)	ŋǀàà	g!úrī, gǂíì (fat)	dzérá	ŋǂúú	ǀʔáò	ǀχáé ʔò, ǀχáā (meat)	ǀʔṹã́	ǀùrò (bow)	?	sáḿ (breast/milk), ǂχã̄ĩ̄ (breast)	ǂímí	ŋárò	ŋǂūm̄	ǃqã̀ṹ	gǁúū	ǀṹã́	gínī	khīī, qhāī	?	ʔábà	ǀʔóò, ǁχóó	ŋùà	ǂqhúrū	ǂéē	ǂʔúbī	ɉúù	ǂhúnī	ǂχōā	gṹã̄	tsùú	ǂχáí	?	qχʼíí	ŋǁúì (grease), gǂíì (be fat) (see big)	bàá	ǀʔũ̄ũ̄ (hair), gǂàˤmàˤ (feather=wing),	ǁqórē
KHOE-KWADI	GG-Nakagawa_Tshila	góò	òē	qχʼóō-χò (animal), ǀχáā (meat) (see body)	ǁʔúã̀	gǂúà	beilo (< Afrikaans)	ŋǂúrō	ǀqχʼáǹ	gúrē	ǁʔáá	dènī (bee)	ŋǀàà	gǂíì	dzērá	ŋǂúú	ǀʔáò	ǀχāé-ʔò, ǀχáā (meat)	ǀʔūã́	tìē (bow), tʰóbòòlò (< Bantu) (gun)	ǂχūũ̀	ǂχāĩ̀ (breast), sāḿ (milk)	ǂı́mı̄	ŋárò	ŋǂūm̀	ǃqàũ̄	ǀʔúù	ǀúã́	?	kʰēì	?	ʔābà	ǀʔóò	ŋūā	ǂqʰúrū	ǂéē	ǂʔébī	dúù	ǂχúbī	ǂχūã̀	gúã̄	tsùū	ǂχāí	qχʼāí-ʔò	qχʼāí	tséú (be fat), ŋǁúì (grease)	?	ǀʔūũ̀ (feather/hair)	ǁqórē
KHOE-KWADI	TSH-MathesChebanne_Tsua	góò	ʔīī	qχʼóō-xò (meat), ǀχáā (meat) (see body)	ǁʔṹã̀	ɉóà	bōó	ɉórō	ǀqχʼáǹ	dzórē	ǁʔáá	dīní (bee)	gǀāà	gǂíì	dzārá	ɟúú	ǀʔáò	ǀχáá-ʔò, ǀχáā (meat)	ǀʔūã́	tēé (bow)	?	píì (breast/milk)	gǀáō	gárò	tshúū	ǃqã̄ṹ	gǁúū, ǀʔúù	ǀúã́	gánī	khāí, ǀχʼábā	?	ʔábà	ǀʔóò, ǁχóó	gūà	ǂqhúrū	céē	ʔíbī	dúù	chúnī	cχōā	ǁqáū	tsūú	cχāí	?	gúú	gǁúì (grease)	bāá-bá	ǀʔũ̄ũ̄ (hair)	ǁqórē
KHOE-KWADI	TSH-Dornan_Hiechware	go	ihe	ǂkhoho (animal/meat)	tsau (=hand)	joaa	boo, hipe	gore	ǁkao	joree	?	denee (bee/honey)	ǀkaa	ǀgowe	zera	ju	thaka	ǀkakhyo	nǀgwa	koma (see quiver)	?	sam̃ (breast), pii (milk)	?	ngaro	ǁkhaba	khao	ǀhuu	ǀgwa	gane	haii	ǁkao (=bad)	aba	ǀko	khoa	!guu	chee	ibi	du	chuni	chowa	wika	chu	chaii	ǂkhuu	guno	tsau (be fat), ǀgui (grease)	bae, bara	ǀgo (feather/hair)	!khole
KHOE-KWADI	TSH-Phiri_Tjwao	gomba (< Bantu)	ʔii.je	kxʼoo-xo (animal/meat)	ǁʔũã	dzoa	djibe	ndjoro	ǀxʼan	djore	?	dini (bee/honey)	ǀaa	gǁoo	dzira	ndzuu	taaka	ǀxaa-ʔo	ǀʔũã	ǁxao-ǁxaba (bow) (complex), bangu (< Bantu) (gun)	?	sam (breast), pii (milk)	?	ŋgaro	tʃuu	?	gǁuu	ǀũā	?	xai	ǀqxʼan (=bad)	ʔaba	ǁxoo	?	?	tcee	ʔibi	duu	tsuni	tcxoa	ʔui	tcuu	tcxai	kxʼai-o	ŋguu	tsao (be fat), nǁgui (grease)	baa.ra	ǀʔũũ (feather/hair)	ǁxore
KHOE-KWADI	SH-Fehn_Deti	goo	ʔii.je	kʼoo.xo (animal/meat)	ǁˀṹã̀	ʤoa	boo, ʤibe	ʔʲóró	ǀˀan	goere	ǁˀáà	dani (bee)	ǀaa	kai	dzara, k’ani	ʔʲúú	ǀˀáò	ǀxaa-ʔo, ǀxáé	ǀˀũã	tee (bow), tʰobolo (< Bantu) (gun)	tʃxũũ, tsxũũ	sam (breast), pii (milk), ǁxai (chest)	ŋǀao	ŋaro	tsʰuu	kãũ	ǁxai (see breast)	ǀũã	gani	xai	ǀˀuri	ʔaba	ǁxoo	ŋoa	ʤoa (=ashes)	tséé, tʃéé	ʔubu	duu	tʃʰúní, tsʰúní	tʃxóā	ŋǁai	tsuu	tʃxai	kʼai.ʔo	ŋguu	ŋǁui (grease)	ʔaba	ǀˀũũ (hair), ǁabo (feather=wing)	ǁoro
KHOE-KWADI	SH-Fehn_Shua	goo, gumba (< Bantu)	ʔii.je	kʼoo.xu (animal/meat)	ǁˀṹã̀	ʤoa	ʤibe	nʤoro	ǀʼan, ǀʔan	ǁʼũũ, ǁʔũũ	ǁˀaa	dani (honey)	ǀaa	guri, gǁoo, ʤii (fat)	dzara, k’ani	nʤuu	ǀˀao	ǀxɛɛ-ʔo, ǀxaa-ʔo	ǀˀũã	kuma (bow) (see quiver), tʰobolo (< Bantu) (gun)	tʃxũũ	sam, ʃam (breast), pii (milk), ǁxai (chest)	ŋgǀao	ngaro	tsʰuu, tʃʰuu	kãũ	gǁuu, ǁxai (see breast)	ǀũã	gani	xai	ǀ’uri	ʔaba	ǀˀoo, ǁxoo	ŋgoa	ʤoa (=ashes)	tʃee	maji (< Bantu)	duu	tʃʰuni	tʃxoa	ʔui	tsuu	tʃxai	kʼai.ʔo	ŋguu	ŋgǁui (grease), ʤii (be fat) (see big)	baa, ʔaba	ǀˀũũ (hair), ǁao (feather=wing)	ǁaa, ǁoro
KHOE-KWADI	SH-Fehn-Danisi	goo	ʔii.je	kʼoo.xu (animal/meat)	ǁˀṹã̀	ʤoa	jibe	nʤoro, nɟuro	ǀʼan	gore, ǁʼũũ	?	?	ǀaa	gudi, ʤii (fat)	dzara, k’ani	nʤuu, nɟuu	ǀˀao	ǀxaa	ǀˀũã	tɛɛ (bow)	tʃxũũ	sam, ʃam (breast), pii (milk)	?	ngaro	ɲum, tsʰuu	?	gǁuu	ǀũã	gani	xai	ǀ’udi	ʔaba	ǁxoo	ŋǀãũ	ʤoa (=ashes)	cee, tʃee	?	duu	tʃʰuni	cxoa, tʃxoa	ʔui	tsuu	tʃxai	kʼai.ʔo	ŋguu	ŋǁui (grease), ʤii (be fat) (see big)	baa, ʔaba	ǀˀũũ (feather/hair), ǁao (feather=wing)	ǁaa
KHOE-KWADI	Ts'ixa	gúmbà (< Bantu)	ʔíī.jē	k’ōō.xú (animal/meat)	ǁˀṹã̀	ɟúà	híbè	nɟóró	ǀk’áǹ	ǁk’ṹṹ	ǁˀáá	dēnē (honey)	ǀāà	ǀáú, gūdí, ɟīì (fat)	dzīrá	nɟúú	ǀˀáò	ǀxáá-ʔò	ǀˀṹã́	tɛ̄ɛ̄ (bow), tʰōbóló (< Bantu) (gun)	cxṹũ̄	hābí (breast), píì (milk)	ŋgǀáó	ŋgárò	ɲúm̄	qã́ṹ	gǁūú	ǀṹã́	gāní	ǀk’ábá	ǀk’ūrí	ʔābá	ǁxóó	ŋǀã́ũ̀	ɟúà (=ashes)	céé	máí (< Bantu)	dúù	cʰūní	cxóā	ʔúì	tsūū	cxáí	!ʔã̄ã́	ŋgúù	tsáú (be fat), ŋgǁúì (grease)	bāā	ǀˀṹũ̄ (hair), ǁābóò (feather=wing)	ǁāā
KHOE-KWADI	KH-Fehn_ǁAni	goo	koo.ka.χa	qχ’oo.χu (animal/meat)	ǁˀũã	gǂua	boo	ŋǂoro	ǀχ’an, tʃuu.χu	ǁχʼũũ	?	dani (bee)	ŋǀaa	ǀeu, g!uri, g!udi (fat)	dzara, ʤara	ŋǂuu	ǀˀao	ǀχɛɛ	ǀˀũã	tɛɛ (bow/gun)	ǂχũũ	ǂχãĩ (breast), pii (breast/milk)	?	ǂɢoara	ŋǂum	?	gǁuu	ǀũã	gani	ǀχʼaba	ǂqoo	ʔeri.ku	ǀˀoo, ǁχoo	ŋǀãũ	gǂua (=ashes)	ǂee	ǀχuri	duu	ǂʰuni	ǂχoa	ʔui	tʃuu	ǂχei	qχʼei.ʔo, !ˀãã	ŋ!uu	ŋǁui (grease), g!uri, g!udi (be fat) (see big)	baa	ǀˀũũ (feather/hair), ǁabo, ǁebu (feather=wing)	ǁaa
KHOE-KWADI	KH-FehnRocha_Buga	góò	koo.ka, joo.ka.χa	kxʼóó.xù (animal/meat)	ǁˀṹã̀	gǂōá	bóó	ŋgǂóró	?	ǁx’ṹṹ	ǁˀáá	dìnī (bee), dànī (honey)	ǀāá	ǀéú	dzāárá	ŋgǂúú	ǀˀáò	ǀxɛ́ɛ́	ǀˀṹã́	tɛ̀ɛ̄ (bow/gun)	ǂxṹũ̄	píì (breast/milk)	?	?	ŋǂúm̄	qã̀ũ ́	gǁɛ́bɛ́	ǀṹã́	gʲàní	?	?	ʔɛ́rū.kū	?	?	qóm̀	ǂéé	ǀxúrí, mai (< Bantu)	dúú	ǂʰʷìní	ǂxóā	ʔúì	tʃuu	ǂxéí	ʔã́ã́	ŋgúù	ŋgǁúì (grease)	mbáā	ǀˀṹũ̄ (hair), gǂāmá (feather=wing)	ǁàā
KHOE-KWADI	KH-FehnRocha_Gǀanda	?	?	kx’óó.xò (animal/meat)	ǁˀṹã̀	gǂóà	bóó, ǁéù	ŋgǂóró	ǀx’áǹ, dzāá-xó	ǁx’ṹṹ	ǁˀáá	dini (bee)	ǀāà	ǀéú	dzārá	ŋgǂúú	ǀˀáò	ǀxɛ́ɛ́-ʔò	ǀˀṹã́	tɛ̄ɛ̄ (bow), tʰóbōrō (< Bantu) (gun)	ǂxṹũ̄	píì (breast/milk)	ŋgǀóó	ǂxʷārá	dūú	qãũ	gǁùú	ǀṹã́	gʲàní	ǀx’ábá	ǁx’éí	ʔápā, ʔāú.gū, ʔérī.kū	ǁxóó	kùní	qúm̀	ǂéé	górō-ǀũ̄ã̄ (=chicken child)	dúù	ǂʰùní	ǂxóā	ʔúì	tʃuu	ǂxéí	ʔã́ã́	ŋgúù	ŋgǁúì (grease)	mbáā	ǀˀṹũ̄ (hair)	ǁāā
KHOE-KWADI	KH-FehnRocha_ǁXoo	?	jóó-kà	kxʼóó.xò (animal/meat)	ǁˀṹã̀	gǂōá	bóó	ŋgǂóró	ǀχʼã́ĩ̀, dzɛ́-xò	ǁx’ṹṹ	?	dìnī (bee), dànī (honey)	ǀāá	ǀéú	dzāárá	ŋgǂúú	ǀˀáò	ǀxɛ́ɛ́	ǀˀṹã́	tɛ̀ɛ̄ (bow/gun)	ǂxṹũ̄	píì (breast/milk)	?	?	ŋǂúm̄	?	gǁùú	ǀṹã́	gʲàní	ǀxʼábá	ǂqōó	ʔápā, ʔɛ́rī.kū	ǁxóó	?	qóm̀	ǂéé	dūúvírà (< Bantu)	dúú	ǂʰʷìní	ǂxóā	ʔúì	?	ǂxéí	ʔã́ã́	ŋgúù	ǁʔúí (be fat), ŋgǁúì (grease)	mbáā	ǀˀṹũ̄ (hair)	ǁàā
KHOE-KWADI	KH-KilianHatz_ǁXom	gōó	kó(-á)-kà-(x)a	kxʼóxò (animal/meat)	ǁʼṍã̀	gǂōá	bóó	nǂgóró	djɛ́xò	ǁxʼṹ	ǁʼá	dìnìi (bee/honey)	ǀaá	ǀéú, gùrìí (fat)	djaárá	nǂgú	ǀʼáò	ǀxɛ́	ǀʼṍã́	tɛ̀ɛ (bow/gun), thóvoro (< Bantu) (gun)	ǂxṹũ	píì (breast/milk)	nǀgó	ngyárò	nǂóm, dùú	qã̀ũ ́	ǁgùú	ǀṍã́	gyànìí	ǀxʼává	ǂqoó	ápa, ɛ́riku	ǁxó	kùnìí	qóm̀	ǂé	ǂʼúví(-hɛ̀), duúvírà (< Bantu)	dú	ǂhùnìí	ǂxóa	úì	tcùū	ǂxéí	ã́	ŋgúù	ǁʼúí (be fat), nǁgúì (grease)	mbáa	ǀʼṹũ (feather/hair)	ǁàa
[truncated: 180 more columns]

## Sheet: Table S3
Table S 3 - 1,706 roots identified from the wordlist, coded for presence (1), absence (0) and missing information (?) for the final set of doculects (data for ǂKhomani and ǁXegwi were lumped); for each root, we identify meaning, likely source family and alternative sources for reconstruction (abbreviations according to Table S5).
	Source family or subgroup	Kx'a	Khoe-Kwadi	Kx'a	Unresolved	Kx'a	Kx'a	Tuu	Tuu	!Xun	Khoe-Kwadi	Unresolved	Tuu	!Xun	Kx'a	!Xun	PROTO	PROTO	!Xun	PROTO	Khoe-Kwadi	Khoe	Tuu	Unresolved	Kx'a	Unresolved	Khoe	Kx'a	Unresolved	Kx'a	Khoe-Kwadi	Kx'a	Khoe	Kx'a	Unresolved	!Xun	Khoe	Unresolved	KalK	Khoe	Kx'a	Khoe	Khoe	PROTO	Khoe	Khoe	PROTO	Khoe-Kwadi	Khoe-Kwadi
	Sources for reconstruction	V 495, F&R SM3:4	V 483, F&R SM3:2	Sny 38, V 455, H&H 15 (+ǂ'Amkoe 'riverbed'), G&L 439, F&R SM3:2	Sny 87, V 505, H&H 28, F&R SM3:11	Sny 79, V430, H&H 20, G&L 238	Sny 80, V 428, H&H 21	V 497, F&R SM3:3	V 435, S2021 124, F&R SM3:7	Sny 71, V 465, G&L 439	V 454, F&R SM3:2	Sny 78, V 492	V 487, F&R SM3:4	Sny 44, V 499, F&R SM3:7	Sny 37	V 467	Sny 56, G 25, H&H 14	Sny 57, H 244, G 25, G&L 243, S2021 128	Sny 48, V 456, G&L 439	Sny 46, S2021 120	V 466, H&H 24, F&R SM3:4	V 493	V 461, F&R SM3:4	V 444	Sny 65, H&H 16		Sny 82, V 466	V 493, F&R SM3:4	V 481	Sny 74, V 419, H&H 24 (+ǂ'Amkoe 'heal'), F&R SM3:6	V 502, F&R SM3:1	Sny 74, H&H 14	V 465	H&H 25	H&H 25	Sny 82, V 485	V 430	V 455	V 417	V 464	Sny 61, V 427	V 477	V 413, F&R SM3:10	Sny 72, G 26	V 424	V 485	G 27	V 444, F&R SM3:4	V 441, F&R SM3:10
	Meaning	to steal	sheep	throat	to wash	elbow	to think	to drink	fire	lungs	year	sun	to cry	urine (also urinate)	father	moon	to eat	head	chin	dog	medicine	road	to laugh	wildebeest	mother	quiver	to milk	to speak (also talk, tell)	shoe, sandal	to rest	to swallow	all	lion	to pull	cheetah	bad (ugly)	elephant	to fight	ash, ashes	bat-eared fox	chameleon	rain	evening	fat/grease (also be fat)	leaf	snake	to come	to dig (hole)	to go
Family	Doculect	*dtsʼV	*g(ʷ)uu	*dum	*(g)ǁχʼa-	*(g)ǂʰuni	*ǂˀãĩ	*qχʼa̤-	*ǀˀa-	*tsVˀ-	*kuri	*ǀam	*qχʼa-	*(g)ǀχam	*baa	*ŋ!!ue	*ʔam	*(ˀ)ŋǀa-	*g!!ãĩ	*(g)ǂʰu-	*tsuo	*dao	*qχʼãĩ	*ǀa(ˤ)i-	*(d)taˤe	*(g)!u-	*TSʼao	*qχʼui	*ˀŋǁa̤u-	*sãã	*tum(u)	*ṳ-	*χam	*ǁha- or *ǁʰa-	*(g)!a̤ˤu	*ǀχʼa-	*ǂχua	*ǁˀãã	*gǂua	*ǁˀa-	*ŋ!a(ˤˀ)ro	*tuu	*!ˀui	*tsṼ-	*gǀana	*ǀχʼao	*(t)sa-	*Kʰao	*!ũũ
KX'A	N-Bleek	1	1	1	1	1	?	0	0	1	1	1	0	?	1	1	1	1	1	1	?	0	?	0	1	0	?	1	?	?	?	1	0	1	0	?	0	0	1	1	?	0	?	1	0	1	1	0	0
KX'A	N-FehnRocha_Mashangara	1	?	?	1	?	1	0	0	1	0	1	0	?	1	1	1	1	?	1	0	1	0	?	1	?	0	1	?	1	0	1	0	0	?	1	0	0	0	?	?	0	1	1	0	1	0	0	0
KX'A	N-Snyman	1	1	?	?	?	1	0	0	?	0	?	0	1	1	?	1	?	?	1	?	?	0	0	1	1	1	1	0	?	?	1	0	?	?	1	0	0	1	0	?	0	1	1	0	?	?	?	0
KX'A	N-Westphal	1	1	1	1	1	1	0	0	1	0	1	0	1	1	1	1	1	1	1	0	0	0	0	1	1	1	1	0	1	0	1	0	1	1	1	0	1	1	?	1	0	?	1	0	1	1	0	0
KX'A	N-FehnRocha_Nkurenkuru	1	?	1	0	1	1	0	0	1	?	1	0	1	1	1	1	1	1	1	0	0	0	?	1	?	1	1	0	1	0	1	0	1	?	1	0	?	1	?	?	0	1	1	0	1	0	0	0
KX'A	NW-Heikkinen_OvambolandEast	1	1	1	0	1	1	0	0	1	0	1	0	1	1	1	1	1	1	1	0	0	0	0	1	1	1	0	0	1	0	1	0	1	?	1	0	0	1	0	1	0	1	1	0	0	1	0	0
KX'A	NW-KönigHeine	1	1	?	1	1	1	0	0	1	0	0	0	1	1	1	1	1	1	1	0	0	0	0	1	?	1	1	0	1	0	1	0	1	1	1	0	1	1	0	1	0	1	1	0	0	0	0	0
KX'A	NW-Heikkinen_OvambolandWest	1	1	1	0	1	1	0	0	1	0	1	0	1	1	1	1	1	1	1	0	0	0	0	1	1	1	0	0	1	0	1	0	1	?	1	0	0	1	0	1	0	1	1	0	0	1	0	0
KX'A	NW-FehnRocha	1	1	1	0	0	0	0	0	1	0	0	0	1	1	1	1	1	1	1	0	0	0	0	1	?	1	?	0	?	0	1	0	1	?	?	0	1	0	0	?	0	?	1	0	0	1	0	0
KX'A	C-Doke	1	?	1	0	1	?	0	0	1	0	1	0	?	1	1	1	1	1	1	0	?	0	?	1	1	?	1	?	1	?	1	1	1	?	1	0	?	?	?	1	0	?	1	0	0	0	0	0
KX'A	C-Wilhelm	1	?	1	0	1	1	0	0	1	1	1	0	1	1	1	1	1	?	1	0	?	0	0	1	1	?	?	0	1	?	1	1	?	1	1	0	?	0	?	?	0	1	?	?	?	0	?	0
KX'A	C-Lebzelter	?	1	?	1	1	1	0	0	?	1	1	?	1	1	1	1	1	?	1	0	0	0	0	1	1	?	?	1	?	?	1	?	0	1	0	0	0	0	?	1	0	1	?	?	0	0	0	?
KX'A	SE-Westphal	1	1	1	1	0	1	0	0	1	1	1	0	1	1	1	1	1	1	1	0	0	0	0	1	1	1	1	0	?	0	?	0	1	1	1	0	1	0	0	1	0	?	1	0	0	1	0	0
KX'A	SE-Dickens	1	1	1	1	1	1	0	0	1	1	1	0	1	1	1	1	1	1	1	1	0	0	1	1	1	1	1	0	1	0	1	1	1	1	1	0	1	0	0	1	0	1	1	0	0	1	0	0
KX'A	SE-Snyman	1	1	1	1	1	1	0	0	1	1	1	0	1	1	0	1	1	1	1	0	0	0	0	1	1	1	1	0	1	0	1	0	?	?	1	0	1	0	?	1	0	?	1	0	?	?	?	0
KX'A	SE-Westphal_ǂKx'aoǁ'ae	?	1	1	?	?	?	?	0	1	1	1	?	1	1	1	?	1	1	1	0	0	?	0	1	1	?	?	0	?	?	?	0	?	1	?	0	?	0	0	1	0	?	?	0	0	?	?	?
KX'A	SE-Bleek_ǂKx'aoǁ'ae	1	1	1	1	1	1	0	0	1	1	1	1	?	1	1	1	1	1	1	0	1	0	1	1	1	1	1	0	?	1	1	1	1	1	1	0	?	0	0	?	0	0	1	0	0	1	0	0
KX'A	AM-Nakagawa_N!aqriaxe	1	1	0	1	1	1	0	0	0	0	0	0	0	1	0	1	1	0	0	0	1	0	0	1	?	?	1	1	0	1	1	0	1	1	0	0	0	0	1	1	1	0	?	0	?	1	1	0
KX'A	AM-Gruber_ǂHoan	1	1	0	1	1	1	0	0	0	0	0	0	0	0	?	1	1	0	0	0	1	0	0	1	?	?	0	1	?	1	1	0	0	1	0	0	0	0	?	1	1	0	0	0	0	1	1	0
KX'A	AM-Collins_Sasi	1	1	0	1	1	?	0	0	0	?	0	0	0	0	0	1	1	0	0	1	1	0	0	1	?	0	0	1	?	1	0	0	0	1	0	0	0	0	1	1	1	0	0	0	?	1	1	0
TUU	TE-Traill	1	1	0	0	1	1	1	1	0	1	0	1	0	0	0	1	1	0	1	1	1	1	1	0	0	0	0	1	0	1	0	0	0	1	0	1	0	1	1	0	0	0	1	1	0	1	0	0
TUU	TE-Westphal	1	1	0	0	?	0	1	1	0	1	0	1	0	0	0	1	1	0	1	1	1	1	1	0	1	0	0	1	0	1	0	0	1	1	0	1	0	1	1	0	0	0	1	1	0	1	0	0
TUU	TE-Bleek	?	1	0	0	1	?	1	1	0	?	0	0	?	0	0	1	1	0	1	?	1	1	1	0	1	?	0	0	?	?	0	0	0	?	?	?	?	1	1	?	0	?	?	1	0	1	0	0
TUU	TW-Nakagawa	1	0	0	1	1	1	1	1	0	1	0	1	0	0	0	1	1	0	1	?	1	1	1	0	?	1	0	1	?	1	0	1	0	1	0	0	0	0	1	0	0	0	1	0	0	1	0	0
TUU	TW-Bleek	?	0	0	1	1	?	1	1	0	?	0	1	?	0	0	1	1	?	1	?	0	?	1	0	1	1	0	1	0	?	?	1	0	?	0	0	?	0	?	?	0	0	?	?	0	1	0	1
TUU	LN-Bleek_ǀAuni	?	?	?	?	1	?	1	1	0	?	0	1	?	0	0	1	1	?	1	1	0	?	1	0	1	?	0	1	0	?	0	0	0	?	?	?	1	0	1	?	0	1	1	1	1	1	0	0
TUU	LN-Story_ǀHaasi	?	?	0	?	?	?	1	1	?	?	0	?	?	?	0	1	0	?	1	?	?	?	0	0	?	1	0	?	?	?	?	0	?	?	?	?	?	?	?	?	?	?	1	?	0	1	?	1
TUU	Nǁŋ-SandsJones	0	0	1	1	0	1	1	1	0	1	0	1	0	0	0	1	1	1	1	1	0	1	1	0	0	1	0	0	0	0	0	0	0	0	0	?	1	0	1	0	0	0	1	?	1	1	0	0
TUU	Nǁŋ-Westphal	0	0	0	?	0	?	1	1	0	?	0	1	0	0	0	1	1	1	1	1	0	1	1	0	1	1	0	0	1	0	0	0	?	0	0	?	?	0	1	?	0	?	1	0	1	1	0	0
TUU	Nǁŋ-Bleek	?	0	?	1	?	1	1	1	0	?	0	1	?	0	0	1	1	0	1	?	0	1	1	0	1	1	0	?	?	?	0	0	0	?	0	1	?	?	?	?	0	0	1	0	0	1	0	0
TUU	Nǁŋ_ǂKhomani-LUMPED	?	0	1	?	?	1	1	1	?	?	0	1	0	0	0	1	1	?	1	?	?	1	1	0	1	?	0	0	?	0	0	0	?	0	0	1	?	0	1	?	?	0	1	?	1	1	?	0
TUU	ǁX'au	0	0	?	?	?	?	1	1	0	?	0	?	?	?	0	1	1	0	1	?	?	1	0	?	?	?	?	?	?	?	1	0	?	?	?	0	?	?	?	?	1	1	?	?	0	1	?	0
TUU	ǀXam	0	0	1	1	0	1	1	1	1	0	0	1	?	0	0	?	1	0	1	1	0	1	0	0	0	1	0	0	0	0	0	0	0	0	0	1	0	?	?	?	0	0	1	?	0	1	0	0
TUU	ǁXegwi-LUMPED	0	0	0	1	0	?	1	1	0	0	0	1	0	0	0	1	1	0	1	?	0	1	?	0	?	0	0	?	?	0	0	?	0	?	0	?	0	0	?	?	0	?	1	?	?	1	0	0
KHOE-KWADI	Kwadi	1	1	1	1	1	?	1	1	?	1	0	1	1	0	0	0	0	0	0	1	0	1	?	0	?	?	?	0	1	1	0	?	0	1	0	0	0	0	?	?	0	0	?	?	0	0	1	1
KHOE-KWADI	Nama	1	1	1	1	0	1	1	1	1	1	1	1	1	0	0	0	0	1	0	1	1	1	1	0	1	1	0	1	1	1	1	1	0	0	0	1	1	0	1	0	1	1	0	1	1	0	1	1
KHOE-KWADI	!Ora-Meinhof	1	1	1	1	?	1	1	1	1	1	1	0	?	0	0	0	0	1	0	1	1	1	0	0	?	1	0	1	1	1	1	1	0	?	0	1	1	0	1	?	1	1	0	1	1	0	1	1
KHOE-KWADI	!Ora-Engelbrecht	?	1	1	1	?	1	1	1	1	1	1	1	1	?	0	0	?	?	0	1	1	1	1	0	1	1	0	?	1	1	1	1	?	0	0	1	?	0	1	0	1	1	0	1	1	0	1	1
KHOE-KWADI	!Ora-Wuras	1	1	1	1	?	1	1	1	1	1	1	1	1	?	0	0	0	1	0	1	1	1	1	0	?	1	0	?	1	1	1	1	0	?	0	1	0	0	?	?	1	1	0	1	1	0	0	1
KHOE-KWADI	NA-Visser_Naro	1	1	1	1	1	1	1	1	1	1	1	1	1	1	1	0	0	1	0	1	1	1	1	?	1	1	1	1	1	1	1	1	0	1	0	1	1	0	1	1	1	0	0	1	1	0	1	1
KHOE-KWADI	NA-Nakagawa_ǂHaba	1	1	1	1	1	1	1	1	1	1	1	1	1	?	1	0	?	?	0	1	1	1	?	?	?	1	1	1	0	1	1	1	1	?	1	1	1	0	?	?	1	0	0	1	1	0	1	1
KHOE-KWADI	GG-Nakagawa_Gǀui	1	1	1	1	1	1	1	1	1	1	1	1	1	1	1	0	0	?	0	1	1	1	1	1	1	?	1	1	1	1	1	1	1	1	1	1	1	1	1	1	1	0	0	1	1	0	1	1
KHOE-KWADI	GG-Nakagawa_Gǁana	1	1	1	1	1	1	1	1	1	1	1	1	1	?	1	0	0	?	0	1	1	1	1	?	?	?	1	1	0	1	1	1	1	1	1	1	1	1	1	1	1	0	0	1	1	0	1	1
KHOE-KWADI	GG-CollinsChebanne_Kua	1	?	1	1	1	1	1	1	1	1	1	1	1	1	1	0	0	1	0	1	1	0	1	1	1	0	1	1	?	1	1	1	?	1	1	1	1	1	1	1	1	0	0	1	1	0	1	1
KHOE-KWADI	GG-Nakagawa_Tshila	1	1	1	1	0	1	1	1	1	1	1	1	1	?	1	0	0	?	0	1	1	1	1	?	?	?	1	1	0	1	1	1	1	1	1	1	1	1	1	1	1	0	0	1	1	0	1	1
KHOE-KWADI	TSH-MathesChebanne_Tsua	1	?	1	0	1	1	1	1	1	1	1	1	?	1	1	0	0	1	0	1	1	1	1	0	?	1	1	1	1	1	0	1	1	1	1	1	1	1	1	1	1	0	?	0	1	0	1	1
KHOE-KWADI	TSH-Dornan_Hiechware	1	1	1	1	1	1	1	1	1	1	1	1	1	1	1	0	0	1	0	1	1	?	1	0	1	1	1	1	1	1	0	1	0	1	0	1	1	1	?	1	1	1	0	1	1	0	1	1
KHOE-KWADI	TSH-Phiri_Tjwao	1	1	1	1	1	1	1	1	1	1	0	1	1	1	1	0	0	?	0	1	1	1	?	0	?	1	1	1	1	1	0	1	1	?	1	1	?	1	?	1	1	1	0	1	1	0	1	1
KHOE-KWADI	SH-Fehn_Deti	1	1	1	1	1	1	1	0	1	1	0	1	1	1	1	0	0	1	0	1	1	0	1	1	?	1	1	1	?	?	0	1	1	1	1	1	1	1	1	1	1	0	?	1	1	0	1	1
KHOE-KWADI	SH-Fehn_Shua	1	1	1	1	1	1	1	1	1	1	1	1	1	1	1	0	0	1	0	1	1	1	1	1	1	1	1	1	1	1	0	1	1	1	1	1	1	1	1	1	1	1	0	1	1	0	1	1
KHOE-KWADI	SH-Fehn-Danisi	1	1	1	1	1	1	1	1	0	1	1	1	1	1	1	0	0	1	0	1	1	1	1	1	?	1	1	1	1	1	0	1	1	?	1	1	1	1	?	1	1	1	0	1	1	0	1	1
KHOE-KWADI	Ts'ixa	1	1	1	?	1	1	1	1	0	1	1	1	1	1	1	0	0	1	0	1	1	1	1	1	0	?	1	1	1	1	0	1	1	1	1	1	1	1	1	1	1	1	0	1	1	0	1	1
KHOE-KWADI	KH-Fehn_ǁAni	1	1	1	1	1	0	1	1	1	1	1	1	1	1	1	0	0	1	0	1	1	1	1	0	1	0	1	1	1	1	0	1	1	?	1	1	1	1	?	0	1	1	0	1	0	0	1	1
KHOE-KWADI	KH-FehnRocha_Buga	1	1	1	1	1	0	1	1	1	1	1	1	1	1	1	0	0	1	0	1	1	1	1	1	1	0	1	1	1	1	0	1	1	1	?	1	1	1	1	?	1	1	?	1	0	0	1	1
KHOE-KWADI	KH-FehnRocha_Gǀanda	1	1	1	1	1	0	1	1	1	1	1	1	1	1	1	0	0	1	0	1	1	1	1	1	?	?	1	1	1	1	?	1	1	1	1	1	1	1	1	0	1	1	?	1	0	0	1	1
KHOE-KWADI	KH-FehnRocha_ǁXoo	1	1	1	1	1	0	1	1	1	1	1	1	1	1	1	0	0	1	0	1	1	1	1	1	1	0	1	1	1	1	0	1	1	?	1	1	1	1	?	?	1	1	0	1	0	0	1	1
KHOE-KWADI	KH-KilianHatz_ǁXom	1	1	1	1	1	0	1	1	1	1	1	1	1	1	1	0	0	1	0	1	1	1	1	1	1	0	1	1	1	1	0	1	1	1	0	1	1	1	1	1	1	1	0	1	0	0	1	1
[truncated: 1,658 more columns]

## Sheet: Table S4
Table S 4 - 340 roots shared between at least 2 families; coded for presence (1), absence (0) and missing information (?) for the final set of doculects (data for ǂKhomani and ǁXegwi were lumped); for each root, we identify meaning, likely source family, alternative sources for reconstruction (abbreviations according to Table S5) and semantic field according to the World Loanword Database (https:…
	Source family or subgroup	Unresolved	Unresolved	Unresolved	Unresolved	Unresolved	Khoekhoe	Tuu	Khoe	Unresolved	Unresolved	Unresolved	ǂʼAmkoe	Khoekhoe (!Ora)	Khoekhoe (Nama)	Unresolved	KalK	Unresolved	Unresolved	Unresolved	Khoekhoe	Khoe-Kwadi	Kx'a	Khoe-Kwadi	Khoe	Khoe	KalK	Khoe	Khoekhoe (Nama)	Khoekhoe (!Ora)	Unresolved	Khoe	Khoekhoe	Kx'a	Unresolved	Taa-Lower Nossob	Unresolved	Kx'a	!Xun	Unresolved	!Xun	KalK	Unresolved	Unresolved	Taa	!Xun	Taa-Lower Nossob	Unresolved	Unresolved
	Sources for reconstruction	Sny 62							V 447					V 454		G&L 247 (< !Xun)						V 441, F&R SM3:10	H&H 19, G&L 237	V 507, F&R SM3:10		V 506	V 463	V 413, F&R SM3:10	G&L 238		G&L 230	V 446		Sny 65, H&H 16				Sny 78	Sny 71	Sny 77, G 24	Sny 72		Sny 40			Sny 97		H&H 25	G&L 233
	Semantic field	BASIC ACTIONS AND TECHNOLOGY	ANIMAL (mammal)	THE BODY	FOOD AND DRINK	SPATIAL RELATIONS	THE BODY	MOTION	SENSE PERCEPTION	MOTION	WARFARE AND HUNTING	ANIMAL (mammal)	BASIC ACTIONS AND TECHNOLOGY	WARFARE AND HUNTING	ANIMAL (insect)	THE BODY	MOTION	ANIMAL (mammal)	BASIC ACTIONS AND TECHNOLOGY	EMOTIONS AND VALUES	QUANTITY	MOTION	THE BODY	COGNITION	MOTION	SENSE PERCEPTION	ANIMAL (mammal)	TIME	THE BODY	MOTION	AGRICULTURE AND VEGETATION	THE BODY	ANIMAL (mammal)	KINSHIP	AGRICULTURE AND VEGETATION	BASIC ACTIONS AND TECHNOLOGY	THE BODY	EMOTIONS AND VALUES	EMOTIONS AND VALUES	THE BODY	THE BODY	SENSE PERCEPTION	SENSE PERCEPTION	THE BODY	MOTION	MOTION	WARFARE AND HUNTING	ANIMAL (mammal)	THE BODY
	Meaning	to stab	hartebeest	to swell	to grind	big (large)	feather & hair	road	hard	to run	to hunt	wild dog	axe	to hunt	bee (also honey)	elbow	to push	wild cat	to pound	to play	to count	to go	fingernail	to know	to ascend (climb)	white	leopard	evening	elbow	to turn	root	neck	cheetah	mother	tsamma melon	to hit (beat)	chest	to tell lies	to cry	excrement (also excrete)	to swell	green	wet	intestines, guts	to ascend (climb)	to run	to hunt	cheetah	chest
Family	Doculect	*!!ˀãĩ	*!/ǁaa	*!/ǁhu(ˀ)bu	*!/ǁˀum	*!ã-	*!am	*!an-	*!ari	*!aro	*!au	*!au	*!habi	*!hami	*!ʰau(-)	*!ʰuru	*!ʰũũ	*!q(ʰ)unu	*!qhaa or *!χʼaa	*!qur-	*!ũã	*!ũũ	*!uˀ-	*!ˀãã	*!ˀabo	*!ˀu-	*!ˀue	*!ˀui	*!ˀuni	*!χuni (?)	*!χʼai	*!χʼao	*!χʼaro	*(d)taˤe	*(d)tʰa(ˤ)m-	*(d)ts(ʰ)uˤ-	*(d)tsũã	*(d)tsV(ⁿ)-	*(d)tsʼṼ-	*(d)tsχa-	*(d)tsχuo	*(d)tsχʼa(b)e	*(d)tsχʼai-	*(d)tχV-	*(g)!a̤-	*(g)!a̤ã	*(g)!a̤ˤe	*(g)!a̤ˤu	*(g)!qama
KX'A	N-Bleek	1	?	?	0	0	0	0	?	0	0	?	0	0	0	0	?	0	0	0	?	0	0	0	0	0	0	?	0	0	0	0	0	1	?	0	1	?	1	?	?	0	?	?	0	1	0	0	0
KX'A	N-FehnRocha_Mashangara	1	?	0	1	0	0	0	0	0	0	?	0	0	0	?	0	?	0	0	0	0	1	0	?	0	1	1	?	0	0	0	?	1	?	?	1	1	1	?	1	0	1	0	?	0	0	?	0
KX'A	N-Snyman	0	0	?	?	0	?	?	?	0	?	?	0	?	0	?	?	?	?	0	?	0	?	0	0	0	?	1	?	0	?	0	?	1	?	0	?	?	1	1	?	0	1	0	0	1	?	?	?
KX'A	N-Westphal	1	0	0	0	0	0	0	0	0	0	0	?	0	0	0	1	0	0	0	0	0	1	0	0	0	0	?	0	0	0	0	0	1	1	0	1	1	1	1	1	0	1	0	0	1	0	1	0
KX'A	N-FehnRocha_Nkurenkuru	1	?	0	0	0	0	0	1	0	0	?	0	0	0	0	0	0	0	?	0	0	1	0	0	0	?	1	0	0	0	0	?	1	?	0	1	1	1	1	1	0	?	0	0	0	0	?	0
KX'A	NW-Heikkinen_OvambolandEast	?	0	0	0	0	?	0	0	0	0	0	0	0	0	0	0	0	0	0	0	0	1	0	0	?	0	1	0	0	0	0	?	1	?	0	1	1	1	1	1	1	1	?	0	1	0	?	0
KX'A	NW-KönigHeine	1	0	0	?	1	?	0	1	0	0	0	0	0	0	1	0	0	0	0	0	0	1	0	0	0	0	1	0	0	0	0	0	1	1	0	1	1	1	1	1	?	1	0	0	1	0	1	0
KX'A	NW-Heikkinen_OvambolandWest	?	0	0	0	0	?	0	0	0	0	0	0	0	0	0	0	0	0	0	0	0	1	0	0	?	0	1	0	0	0	0	?	1	?	0	1	1	1	1	1	1	1	?	0	1	0	?	0
KX'A	NW-FehnRocha	1	?	?	?	0	?	0	1	0	0	0	0	0	0	1	?	?	0	0	?	0	1	0	0	?	0	?	0	0	0	0	?	1	?	0	1	1	1	1	?	?	?	0	0	1	0	?	0
KX'A	C-Doke	?	0	?	0	0	0	?	?	0	?	?	?	?	0	0	?	?	0	?	?	0	1	0	0	0	0	?	0	0	?	0	?	1	?	0	?	?	1	?	?	0	1	?	0	1	?	?	?
KX'A	C-Wilhelm	?	0	?	?	1	0	?	?	0	0	0	0	0	0	0	?	0	0	?	?	0	1	?	0	0	0	1	0	0	?	0	0	1	1	0	1	?	1	1	?	0	1	0	0	1	0	1	0
KX'A	C-Lebzelter	?	0	?	0	1	0	0	0	0	0	0	0	0	0	0	?	0	0	0	0	?	1	0	0	0	0	1	0	0	?	0	0	1	1	0	1	0	?	1	?	0	0	0	0	1	0	1	0
KX'A	SE-Westphal	1	0	0	0	0	0	0	0	0	0	0	0	0	0	1	0	0	0	0	0	0	1	?	0	0	0	?	0	0	0	0	0	1	1	0	0	1	1	1	1	0	1	0	0	1	0	1	0
KX'A	SE-Dickens	1	0	0	0	0	0	0	0	0	0	?	0	0	0	1	0	0	0	0	0	0	1	0	0	0	0	1	0	0	0	0	0	1	1	0	0	1	1	1	1	0	1	1	0	1	1	1	0
KX'A	SE-Snyman	1	0	0	?	0	?	0	?	0	0	0	0	0	0	0	?	?	?	0	?	0	?	0	0	0	?	?	0	?	?	0	?	1	?	0	?	1	1	1	1	0	1	1	0	1	0	?	?
KX'A	SE-Westphal_ǂKx'aoǁ'ae	?	0	?	?	?	?	0	?	?	0	0	0	0	0	?	?	?	?	?	?	?	1	?	?	?	0	?	?	?	?	0	0	1	1	?	0	?	?	1	?	?	?	0	?	?	1	1	0
KX'A	SE-Bleek_ǂKx'aoǁ'ae	?	0	0	0	0	0	0	0	0	0	0	0	0	0	0	?	0	0	0	?	0	0	0	0	?	0	0	0	?	?	0	0	1	?	0	0	?	1	?	1	0	1	?	0	1	1	1	0
KX'A	AM-Nakagawa_N!aqriaxe	0	1	1	0	0	0	0	0	1	0	0	?	0	0	0	0	1	0	0	?	0	1	0	1	0	0	0	0	0	1	0	0	1	0	0	0	1	0	0	0	0	0	0	0	0	0	1	0
KX'A	AM-Gruber_ǂHoan	0	1	1	?	0	0	0	0	0	0	0	?	0	0	0	0	1	1	0	0	0	1	0	0	0	0	0	0	0	1	0	0	1	0	?	0	1	0	0	0	0	0	0	1	0	0	1	1
KX'A	AM-Collins_Sasi	0	1	0	0	0	?	0	0	1	0	0	1	0	0	0	0	1	0	1	?	0	1	1	1	0	0	0	0	0	1	0	0	1	0	1	0	?	0	0	0	0	0	0	0	0	0	1	1
TUU	TE-Traill	0	0	1	0	0	0	0	0	0	0	0	0	0	0	0	0	0	1	0	?	0	0	0	0	0	0	0	0	0	1	0	0	0	1	1	0	0	0	1	0	0	1	0	1	0	1	1	1
TUU	TE-Westphal	0	0	0	0	0	?	0	0	0	0	0	0	0	0	0	0	0	1	0	?	0	?	0	0	0	0	0	0	0	0	0	0	0	1	0	0	0	0	?	1	0	1	0	1	0	1	1	1
TUU	TE-Bleek	?	0	?	1	0	0	0	?	0	0	?	0	0	?	0	?	0	0	0	?	0	0	?	?	0	0	?	0	?	?	0	?	0	?	1	0	?	0	1	?	0	?	?	?	0	1	?	0
TUU	TW-Nakagawa	0	?	0	0	0	0	0	0	0	0	?	?	0	0	0	0	0	0	0	1	0	0	0	0	0	0	0	0	0	0	0	0	0	1	1	1	0	0	1	0	0	1	1	1	0	1	1	0
TUU	TW-Bleek	?	0	?	1	0	?	1	?	?	0	?	0	1	0	0	?	0	0	0	?	1	0	?	0	?	0	0	0	?	0	0	?	0	1	1	0	?	0	?	?	0	0	1	0	?	0	?	0
TUU	LN-Bleek_ǀAuni	?	1	0	0	1	1	1	?	0	0	?	0	0	0	0	?	0	?	0	?	0	0	0	?	?	0	1	0	?	0	0	?	0	0	0	0	?	0	?	0	?	0	?	?	1	1	?	0
TUU	LN-Story_ǀHaasi	?	?	?	?	0	?	?	?	0	1	0	?	0	0	?	?	0	?	?	?	1	0	0	?	0	0	?	?	?	?	?	?	0	0	1	?	?	?	?	?	0	?	0	?	0	0	?	?
TUU	Nǁŋ-SandsJones	1	1	0	0	0	0	1	?	0	0	0	0	0	0	0	0	0	0	1	1	0	0	0	0	1	0	0	1	0	0	0	1	0	0	0	0	0	0	1	0	0	0	0	0	0	0	0	0
TUU	Nǁŋ-Westphal	?	0	0	0	0	0	0	0	0	?	1	0	?	0	0	?	0	?	0	?	0	?	?	0	1	0	?	1	0	0	0	1	0	0	0	0	0	0	1	0	0	0	0	0	0	?	0	0
TUU	Nǁŋ-Bleek	?	1	?	0	0	0	0	?	0	0	0	0	0	1	0	?	0	0	1	?	0	?	0	?	0	0	0	0	0	?	0	?	0	0	0	0	?	0	?	?	0	0	?	?	0	0	?	0
TUU	Nǁŋ_ǂKhomani-LUMPED	?	?	?	?	0	1	?	?	0	?	?	?	?	1	?	?	0	?	?	?	0	0	?	0	1	0	0	?	1	0	?	1	0	0	0	?	0	0	?	?	?	?	?	0	0	?	0	?
TUU	ǁX'au	?	1	?	0	1	?	?	?	?	0	?	?	0	?	?	?	0	?	?	?	0	?	?	?	0	0	1	?	0	?	0	?	?	?	0	?	?	?	?	?	?	?	0	?	?	0	?	?
TUU	ǀXam	0	0	0	0	0	0	0	0	0	0	0	0	0	1	1	?	0	0	0	?	0	0	0	0	0	0	0	1	1	0	1	0	0	?	0	0	0	0	1	0	0	0	0	0	0	0	0	0
TUU	ǁXegwi-LUMPED	0	?	0	0	0	?	1	?	0	0	?	0	1	0	0	?	?	0	1	?	0	0	0	0	0	?	?	0	0	0	0	?	0	?	0	0	0	0	?	0	0	?	0	0	0	0	?	0
KHOE-KWADI	Kwadi	?	?	?	?	0	?	0	?	0	0	?	0	0	0	0	0	0	0	0	0	1	1	1	?	0	?	0	0	?	?	0	0	0	?	?	0	?	0	?	?	0	?	?	?	0	0	1	0
KHOE-KWADI	Nama	0	0	0	0	0	1	1	1	0	1	1	0	0	1	0	0	0	0	0	1	1	0	0	1	1	0	1	1	0	0	1	1	0	1	0	0	0	0	0	0	0	0	0	0	0	0	0	0
KHOE-KWADI	!Ora-Meinhof	0	0	0	0	0	1	0	0	0	0	?	0	1	0	?	0	0	0	0	0	1	0	0	1	0	0	1	?	1	0	1	?	0	1	0	0	0	0	0	0	0	0	0	0	0	0	?	0
KHOE-KWADI	!Ora-Engelbrecht	0	0	0	0	0	?	0	0	0	0	?	0	1	0	?	0	0	?	0	1	1	0	0	1	0	0	1	?	0	?	1	1	0	1	0	0	?	0	0	0	0	0	0	0	0	0	0	0
KHOE-KWADI	!Ora-Wuras	0	?	0	0	0	1	0	0	0	0	?	0	1	0	?	0	0	0	?	?	1	0	0	1	0	?	1	?	1	0	1	?	0	?	0	0	0	0	?	0	0	0	?	0	0	0	?	0
KHOE-KWADI	NA-Visser_Naro	0	0	0	0	0	0	0	1	1	0	0	0	0	0	0	0	0	0	0	?	1	0	1	1	1	1	0	0	0	0	1	0	?	0	0	0	1	0	?	0	0	0	0	0	0	1	1	0
KHOE-KWADI	NA-Nakagawa_ǂHaba	0	?	0	0	0	0	0	1	1	0	?	0	0	0	0	?	?	0	0	?	1	0	1	1	1	1	0	0	0	1	1	?	?	?	0	0	0	0	0	0	0	0	0	0	0	1	?	0
KHOE-KWADI	GG-Nakagawa_Gǀui	0	0	1	0	0	0	0	1	1	0	0	1	0	0	0	1	1	0	0	0	1	0	1	1	1	1	0	0	0	1	1	0	1	0	0	0	0	0	0	0	1	0	0	0	0	1	1	0
KHOE-KWADI	GG-Nakagawa_Gǁana	0	0	0	0	0	0	0	1	1	0	?	1	0	0	0	1	1	0	0	0	1	0	1	1	1	1	0	0	0	1	1	0	?	0	0	0	0	0	0	0	1	0	0	0	0	1	1	0
KHOE-KWADI	GG-CollinsChebanne_Kua	0	0	1	0	0	0	0	?	1	0	0	1	0	0	0	0	1	0	0	0	1	0	1	1	1	1	0	0	0	0	1	0	1	0	0	0	0	0	0	0	1	0	?	0	0	1	1	0
KHOE-KWADI	GG-Nakagawa_Tshila	0	0	1	0	0	0	0	1	1	0	?	?	0	0	0	0	1	0	0	?	1	0	1	1	1	1	0	0	0	1	1	0	?	0	0	0	0	0	0	0	1	0	0	0	0	0	1	0
KHOE-KWADI	TSH-MathesChebanne_Tsua	0	0	0	0	0	?	0	?	1	0	0	0	0	0	0	0	1	0	?	0	1	0	1	1	1	1	0	0	0	1	1	0	0	0	0	0	0	0	0	0	1	?	0	0	0	0	1	0
KHOE-KWADI	TSH-Dornan_Hiechware	0	0	0	0	0	0	0	?	0	0	?	0	0	0	0	?	1	?	0	0	1	0	1	1	0	1	1	0	0	?	0	0	0	1	0	0	0	0	0	0	1	0	0	0	0	0	1	0
KHOE-KWADI	TSH-Phiri_Tjwao	0	?	0	0	0	0	0	1	0	0	?	0	0	0	0	0	?	0	0	?	1	0	1	1	0	1	1	0	0	1	1	?	0	?	0	0	0	0	0	0	1	0	0	0	0	1	?	0
KHOE-KWADI	SH-Fehn_Deti	0	0	0	0	0	0	0	1	0	0	0	0	0	0	0	0	1	0	0	0	1	0	1	1	0	?	?	0	0	0	1	0	1	?	0	0	0	0	0	0	1	0	0	0	0	1	1	0
KHOE-KWADI	SH-Fehn_Shua	0	0	0	0	0	0	0	1	0	0	?	0	0	0	0	1	1	0	0	0	1	0	1	1	0	1	1	0	0	1	1	0	1	?	0	0	0	0	0	0	1	0	0	0	0	0	1	0
KHOE-KWADI	SH-Fehn-Danisi	0	?	0	0	0	0	0	1	0	0	0	0	0	?	0	1	1	0	0	0	1	0	1	0	0	1	1	0	0	0	1	?	1	?	0	0	?	0	0	0	?	0	0	0	0	0	?	0
KHOE-KWADI	Ts'ixa	0	?	0	0	0	0	0	1	0	0	0	0	0	0	0	0	0	0	0	0	1	0	1	0	0	1	1	0	0	0	0	0	1	1	0	0	0	0	0	0	?	0	0	0	0	0	1	0
KHOE-KWADI	KH-Fehn_ǁAni	0	?	0	0	0	0	0	1	0	0	0	0	0	0	0	0	1	0	0	0	1	0	1	0	0	1	1	0	0	0	1	?	0	0	0	0	0	0	0	0	?	0	0	0	0	0	?	0
KHOE-KWADI	KH-FehnRocha_Buga	0	?	0	0	0	0	0	1	0	0	0	0	0	0	0	0	1	0	0	0	1	0	1	0	0	1	1	0	0	0	0	0	1	?	0	0	0	0	0	0	0	0	0	0	1	0	1	0
KHOE-KWADI	KH-FehnRocha_Gǀanda	0	?	0	0	0	?	0	?	0	0	?	0	0	0	0	0	?	0	0	0	1	0	1	?	0	1	1	0	0	0	0	0	1	?	0	0	?	0	0	0	0	0	0	?	1	0	1	0
KHOE-KWADI	KH-FehnRocha_ǁXoo	0	?	0	0	0	?	0	1	0	0	?	0	0	0	0	0	?	0	0	0	1	0	1	0	0	1	1	0	0	0	0	?	1	?	0	0	0	0	?	0	0	0	0	0	1	0	?	0
KHOE-KWADI	KH-KilianHatz_ǁXom	0	?	0	0	0	0	0	1	0	0	0	0	0	0	0	0	1	0	0	0	1	0	1	0	0	1	1	0	0	0	0	0	1	0	0	0	0	1	0	0	0	0	0	0	1	0	1	0
[truncated: 292 more columns]

## Sheet: Table S5
Table S 5 - Sources for linguistic reconstructions used in this work; abbreviations refer to Tables S3 and S4
Abbreviation	Language family or subgroup	Citation
F&R	Khoe-Kwadi	Fehn, Anne-Maria & Jorge Rocha. 2023. Lost in translation. A historical-comparative reconstruction of Proto-Khoe-Kwadi, based on archival data. Diachronica 40(5): 609-665.
G	Tuu	Güldemann, Tom. 2005. Studies in Tuu (Southern Khoisan). University of Leipzig Papers on Africa, Languages and Literatures 23. Leipzig: Institut fü r Afrikanistik, Universität Leipzig
G&L	Kx'a/Tuu/Khoe-Kwadi	Güldemann, Tom & Robyn Loughnane. 2012. Are there ‘Khoisan’ roots in body-part vocabulary? On linguistic inheritance and contact in the Kalahari Basin. Language Dynamics and Change 2 (2): 215–258.
H	Tuu	Hastings, Rachel. 2001. Evidence for the genetic unity of Southern Khoesan. Cornell working papers in linguistics 18: 225–246.
H&H	Kx'a	Heine, Bernd & Henry Honken. 2010. The Kx’a Family. Journal of Asian and African Studies 79: 5–36.
S2021	Tuu	Starostin, George. 2021. Lexicostatistical Studies in Khoisan II/1: How to make a Swadesh wordlist for Proto-Tuu. Journal of Language Relationship 19(1): 99–135.
S2022	Tuu	Starostin, George. 2022. Lexicostatistical Studies in Khoisan II/2: How to make a Swadesh wordlist for Proto-Tuu. Journal of Language Relationship 20(1): 25–70.
Sny	!Xun	Snyman, Jan W. 1997. A preliminary classification of the !Xũũ and Žuǀhõasi dialects. In Haacke, Wilfrid & Edward D. Elderkin (eds.) Namibian languages: reports and papers, 21-106. Cologne: Rüdiger Köppe.
V	Khoe	Vossen, Rainer, 1997. Die Khoe-Sprachen: Ein Beitrag zur Erforschung der Sprachgeschichte Afrikas. Cologne: Köppe.
